# Supplementary material for: Evolutionary conserved networks of human height identify multiple Mendelian causes of short stature
Source: Eur J Hum Genet. 2019 Feb 26;27(7):1061–71. doi: 10.1038/s41431-019-0362-0 (PMC6777496; doi:10.1038/s41431-019-0362-0)
Supplement: Supplementary file 2 — Supplemental Tables [file 41431_2019_362_MOESM2_ESM.xlsx]

## Sheet: Content Table
Analysis Section	Table Name	Information
	GrowthGenes	Genes from MedGen and OMIM with search terms "growth delay" and "short stature"
Variant Level Classification	Variant Level Trio	Results of variant level categorization in Trios
	Variant level Affected Only	Results of variant level categorization in Affected Onlys
	Variant level Splice Sites	Results of variant level categorization for Splice Sites
Gene Level Classification	GWAS	Overview of GWAS loci for human height
	Candidate genes Guo et al	All candidate genes identified in an exome sequencing study from Guo et al.
	Mouse orthologs	Mouse orthologs from MGI with growth associated phenotype term
	Zebrafish orthologs	Zebrafish orthologs from ZFIN with growth associated phenotype term
	STRING interaction	Gene interaction partner from STRING based on genes from MedGen and OMIM with search terms "growth delay" and "short stature"
	Chondrocyte RNASeq	Gene expression in chondrocytes (RNASeq results)
	GO-terms	GO terms enriched for genes from MedGen and OMIM with search terms "growth delay" and "short stature"
	GO-term enriched genes	all genes with GO terms enriched for genes from MedGen and OMIM with search terms "growth delay" and "short stature"
Combined Scoring	Combined Scoring	Results of Combined Scoring
Gene Level Evaluation	Patient - CandGene Overview	Overview of highly confident, confident and likely Genes in all 254 patients
Gene Cluster Analysis	GeneClusterAnalysisData	Cluster for short stature associated genes (list4) & highly confident (list1), confident (list2) and likely (list3) level genes
	GeneClusterSummary	Summary overview including cluster mean fold enrichment values

## Sheet: GrowthGenes
Growth associated genes from HPO, MedGen and OMIM
RefSeq Gene Name	HGNC ID
AAAS	13666
AARS	20
AASS	17366
ABCA12	14637
ABCB11	42
ABCB4	45
ABCB6	47
ABCB7	48
ABCC8	59
ABCD4	68
ABCG5	13886
ABCG8	13887
ABHD5	21396
ACACA	84
ACAN	319
ACP5	124
ACTB	132
ACTG1	144
ADAMTS10	13201
ADAMTS17	17109
ADAMTS2	218
ADAMTSL2	14631
ADNP	15766
ADRB2	286
ADSL	291
AFF2	3776
AGA	318
AGK	21869
AGL	321
AGPS	327
AGRP	330
AKT1	391
ALDH18A1	9722
ALDH3A2	403
ALDOA	414
ALG1	18294
ALMS1	428
ALOX12B	430
ALOXE3	13743
ALPL	438
ALX3	449
ALX4	450
AMER1	26837
AMPD2	469
ANK1	492
ANKRD11	21316
ANTXR1	21014
AP1S1	559
AP4B1	572
AP4E1	573
AP4S1	575
APOPT1	20492
AQP2	634
ARG1	663
ARHGAP26	17073
ARID1A	11110
ARID1B	18040
ARL6	13210
ARSB	714
ARSE	719
ARTN	727
ARVCF	728
ARX	18060
ASAH1	735
ASCL1	738
ASL	746
ASPM	19048
ASXL1	18318
ATM	795
ATP5A1	823
ATP6V0A2	18481
ATP6V0A4	866
ATP6V1B1	853
ATP7A	869
ATP8A2	13533
ATP8B1	3706
ATPAF2	18802
ATR	882
ATRIP	33499
ATRX	886
AUH	890
AUTS2	14262
AVPR2	897
B3GALT6	17978
B3GALTL	20207
B3GAT3	923
B4GALT7	930
BANF1	17397
BBIP1	28093
BBS1	966
BBS10	26291
BBS12	26648
BBS2	967
BBS4	969
BBS5	970
BBS7	18758
BBS9	30000
BCOR	20893
BCS1L	1020
BDNF	1033
BLM	1058
BMP1	1067
BMP15	1068
BMP2	1069
BMPER	24154
BMPR1A	1076
BMPR1B	1077
BRAF	1097
BRCA1	1100
BRCA2	1101
BRCC3	24185
BRF1	11551
BRIP1	20473
BTF3P11	1126
BTK	1133
BUB1	1148
BUB1B	1149
BUB3	1151
C10orf2	1160
C12orf57	29521
C15orf41	26929
C5orf42	25801
CA2	1373
CA8	1382
CANT1	19721
CASC5	24054
CASK	1497
CASP8	1509
CASR	1514
CAV1	1527
CBL	1541
CC2D2A	29253
CCBE1	29426
CCDC28B	28163
CCDC8	25367
CD96	16892
CDAN1	1713
CDC6	1744
CDH15	1754
CDH3	1762
CDK5RAP2	18672
CDKN1C	1786
CDSN	1802
CDT1	24576
CENPE	1856
CENPJ	17272
CEP135	29086
CEP152	29298
CEP164	29182
CEP290	29021
CEP57	30794
CEP63	25815
CERS3	23752
CFC1	18292
CHCHD10	15559
CHD7	20626
CHRNA1	1955
CHRNB1	1961
CHRND	1965
CHRNG	1967
CHST14	24464
CHST3	1971
CHSY1	17198
CKAP2L	26877
CLCN5	2023
CLCN7	2025
CLCNKB	2027
CLMP	24039
CLP1	16999
CLPP	2084
CNGB3	2153
CNTNAP2	13830
COG1	6545
COL10A1	2185
COL11A1	2186
COL11A2	2187
COL1A1	2197
COL1A2	2198
COL27A1	22986
COL2A1	2200
COL3A1	2201
COL5A1	2209
COL5A2	2210
COL6A2	2212
COL7A1	2214
COL9A1	2217
COL9A2	2218
COL9A3	2219
COLEC11	17213
COMP	2227
COMT	2228
COX10	2260
COX14	28216
COX15	2263
COX20	26970
COX6B1	2280
COX7B	2291
CREBBP	2348
CRIPT	14312
CRTAP	2379
CTC1	26169
CTCF	13723
CTDP1	2498
CTLA4	2505
CTNNB1	2514
CTNS	2518
CTSA	9251
CTSK	2536
CUL4B	2555
CUL7	21024
CYB5R3	2873
CYP11B1	2591
CYP11B2	2592
CYP19A1	2594
CYP21A2	2600
CYP27B1	2606
CYP2R1	20580
CYP4F22	26820
DCHS1	13681
DCX	2714
DDHD2	29106
DDR2	2731
DDX11	2736
DEPDC1B	24902
DGUOK	2858
DHCR24	2859
DHCR7	2860
DHODH	2867
DKC1	2890
DLL3	2909
DLX5	2918
DMXL2	2938
DNA2	2939
DNAJC19	30528
DNAJC3	9439
DNASE1	2956
DNMT3B	2979
DOK7	26594
DOLK	23406
DPP6	3010
DPYD	3012
DPYS	3013
DSG1	3048
DST	1090
DTD1	16219
DUOX2	13273
DUOXA2	32698
DYM	21317
DYNC1H1	2961
DYNC2H1	2962
EBP	3133
ECE1	3146
ECEL1	3147
EDN3	3178
EDNRB	3180
EFNB1	3226
EFTUD2	30858
EHHADH	3247
EHMT1	24650
EIF2AK3	3255
EIF4A3	18683
ELAC2	14198
ELN	3327
ELOVL4	14415
EMG1	16912
ENPP1	3356
EP300	3373
EPB42	3381
EPCAM	11529
EPG5	29331
EPHX1	3401
ERBB2	3430
ERCC1	3433
ERCC2	3434
ERCC3	3435
ERCC4	3436
ERCC5	3437
ERCC6	3438
ERCC8	3439
ESCO2	27230
EVC	3497
EVC2	19747
EXOSC3	17944
EXT1	3512
EXT2	3513
EXT3	3514
EYA1	3519
FAM111A	24725
FAM111B	24200
FAM20C	22140
FAM58A	28434
FANCA	3582
FANCB	3583
FANCC	3584
FANCD2	3585
FANCE	3586
FANCF	3587
FANCG	3588
FANCI	25568
FANCL	20748
FANCM	23168
FAR1	26222
FARS2	21062
FASTKD2	29160
FAT4	23109
FBN1	3603
FBXL4	13601
FCGR2B	3618
FERMT1	15889
FGD1	3663
FGF10	3666
FGF17	3673
FGF23	3680
FGF8	3686
FGFR1	3688
FGFR2	3689
FGFR3	3690
FIG4	16873
FKBP10	18169
FLNA	3754
FLNB	3755
FLVCR2	20105
FOXE1	3806
FOXRED1	26927
FSHR	3969
FTCD	3974
FTO	24678
FUCA1	4006
G6PC	4056
G6PC3	24861
G6PD	4057
GALNS	4122
GAN	4137
GATA1	4170
GATA4	4173
GATA6	4174
GBA	4177
GCK	4195
GDF1	4214
GDF5	4220
GDF6	4221
GDNF	4232
GFM1	13780
GH1	4261
GHR	4263
GHRHR	4266
GHSR	4267
GJA1	4274
GJB2	4284
GJB3	4285
GJB4	4286
GJB6	4288
GK	4289
GLA	4296
GLB1	4298
GLE1	4315
GLI2	4318
GLI3	4319
GLIS3	28510
GLYCTK	24247
GMPPA	22923
GNA11	4379
GNAS	4392
GNPAT	4416
GNPTAB	29670
GNPTG	23026
GNRH1	4419
GORAB	25676
GP1BB	4440
GPC6	4454
GPD1	4455
GPR143	20145
GRHL2	2799
GRIA3	4573
GRM1	4593
GSC	4612
GTF2H5	21157
GTPBP3	14880
GUCY2D	4689
GUSB	4696
GYS2	4707
H19	4713
HADH	4799
HARS2	4817
HCCS	4837
HCFC1	4839
HCRT	4847
HDAC4	14063
HDAC6	14064
HDAC8	13315
HERC2	4868
HES7	15977
HESX1	4877
HFE	4886
HIRA	4916
HLA-DQB1	4944
HMGA2	5009
HMGB3	5004
HMOX1	5013
HNF1B	11630
HNF4A	5024
HOXD13	5136
HPRT1	5157
HRAS	5173
HSD11B2	5209
HSD17B4	5213
HSPG2	5273
HYAL1	5320
HYLS1	26558
IARS2	29685
IBA57	27302
IDH1	5382
IDS	5389
IDUA	5391
IFIH1	18873
IFITM5	16644
IFT122	13556
IFT140	29077
IFT172	30391
IFT27	18626
IFT43	29669
IFT80	29262
IGBP1	5461
IGF1	5464
IGF1R	5465
IGF2	5466
IGHMBP2	5542
IHH	5956
IKBKAP	5959
IKBKG	5961
IL21	6005
IL2RG	6010
IMPAD1	26019
INPPL1	6080
INS	6081
INSR	6091
INVS	17870
IQCB1	28949
IYD	21071
JAG1	6188
JAGN1	26926
KANSL1	24565
KAT6B	17582
KCNJ1	6255
KCNJ10	6256
KCNJ11	6257
KCNJ2	6263
KDM5C	11114
KDM6A	12637
KIAA0196	28984
KIAA1033	29174
KIAA1279	23419
KIAA2022	29433
KIF11	6388
KIF1A	888
KIF22	6391
KIF2A	6318
KIF5C	6325
KIF7	30497
KISS1R	4510
KIT	6342
KLF1	6345
KLLN	37212
KMT2A	7132
KMT2D	7133
KRAS	6407
KRT14	6416
KRT5	6442
L1CAM	6470
LAMTOR2	29796
LARGE	6511
LARP7	24912
LARS2	17095
LBR	6518
LEMD3	28887
LEPR	6554
LEPRE1	19316
LFNG	6560
LHX3	6595
LHX4	21734
LIAS	16429
LIFR	6597
LINS	30922
LIPN	23452
LMBR1	13243
LMBRD1	23038
LMNA	6636
LMX1B	6654
LRBA	1742
LRP5	6697
LTBP2	6715
LTBP3	6716
LZTFL1	6741
MAF	6776
MAGEL2	6814
MALT1	6819
MAN2B1	6826
MAP2K1	6840
MAP2K2	6842
MAP4K2	6864
MARS2	25133
MASP1	6901
MATN3	6909
MBD5	20444
MBTPS2	15455
MC4R	6932
MCM4	6947
MCM9	21484
MCPH1	6954
MCTP2	25636
MECP2	6990
MED12	11957
MEF2C	6996
MESP2	29659
MGAT2	7045
MGP	7060
MIR17HG	23564
MKKS	7108
MKRN3	7114
MKS1	7121
MLXIPL	12744
MLYCD	7150
MMP13	7159
MMP14	7160
MMP2	7166
MMP9	7176
MOCS1	7190
MOCS2	7193
MOGAT2	23248
MPL	7217
MPLKIP	16002
MPV17	7224
MPZ	7225
MRPL36	14490
MRPS22	14508
MT-CO1	7419
MT-CO2	7421
MT-CO3	7422
MT-CYB	7427
MTFMT	29666
MT-ND1	7455
MT-ND5	7461
MT-ND6	7462
MTR	7468
MT-RNR1	7470
MT-TF	7481
MT-TK	7489
MT-TL1	7490
MT-TQ	7495
MT-TS1	7497
MT-TS2	7498
MT-TV	7500
MT-TW	7501
MVK	7530
MYCN	7559
MYH3	7573
MYH7	7577
MYH8	7578
MYO5B	7603
NAA10	18704
NALCN	19082
NAT8	18069
NBAS	15625
NBN	7652
NDE1	17619
NDN	7675
NDST1	7680
NDUFA1	7683
NDUFA10	7684
NDUFA11	20371
NDUFA12	23987
NDUFA2	7685
NDUFA9	7693
NDUFAF1	18828
NDUFAF2	28086
NDUFAF3	29918
NDUFAF4	21034
NDUFAF5	15899
NDUFAF6	28625
NDUFB3	7698
NDUFB9	7704
NDUFS1	7707
NDUFS2	7708
NDUFS3	7710
NDUFS4	7711
NDUFS6	7713
NDUFS7	7714
NDUFS8	7715
NDUFV1	7716
NDUFV2	7717
NEU1	7758
NF1	7765
NFIX	7788
NHP2	14377
NIN	14906
NIPAL4	28018
NIPBL	28862
NKX2-1	11825
NKX2-5	2488
NKX2-6	32940
NKX3-2	951
NLRC4	16412
NLRP3	16400
NODAL	7865
NOG	7866
NOP10	14378
NOTCH1	7881
NOTCH2	7882
NOTCH3	7883
NPHP1	7905
NPHP3	7907
NPHP4	19104
NPHS1	7908
NPR2	7944
NPRL2	24969
NR0B1	7960
NR0B2	7961
NR1I3	7969
NR3C2	7979
NR5A1	7983
NRAS	7989
NRTN	8007
NSD1	14234
NSDHL	13398
NSUN2	25994
NT5C2	8022
NUBPL	20278
OBSL1	29092
OCRL	8108
OFD1	2567
OGDH	8124
OPA3	8142
ORC1	8487
ORC4	8490
ORC6	17151
OSTM1	21652
OTX2	8522
PALB2	26144
PAPSS2	8604
PAX1	8615
PAX2	8616
PAX6	8620
PAX8	8622
PCCA	8653
PCCB	8654
PCNA	8729
PCNT	16068
PCYT1A	8754
PDE11A	8773
PDE3A	8778
PDE4D	8783
PDE6D	8788
PDE8B	8794
PDGFB	8800
PDGFRB	8804
PDHX	21350
PDX1	6107
PET100	40038
PEX1	8850
PEX10	8851
PEX11B	8853
PEX12	8854
PEX13	8855
PEX14	8856
PEX16	8857
PEX19	9713
PEX2	9717
PEX26	22965
PEX3	8858
PEX5	9719
PEX6	8859
PEX7	8860
PGAP3	23719
PGK1	8896
PGM1	8905
PGM3	8907
PHC1	3182
PHEX	8918
PHF6	18145
PHGDH	8923
PHKA2	8926
PHKB	8927
PHKG2	8931
PHOX2B	9143
PIEZO2	26270
PIGL	8966
PIGO	23215
PIK3CA	8975
PIK3R1	8979
PITX1	9004
PITX2	9005
PKLR	9020
PLEC	9069
PLEKHM1	29017
PLK4	11397
PLOD2	9082
PLOD3	9083
PLP1	9086
PMM2	9115
PNKP	9154
PNPLA1	21246
PNPLA2	30802
PNPLA6	16268
PNPT1	23166
POC1A	24488
POLE	9177
POLG	9179
POLR3A	30074
POLR3B	30348
POMC	9201
PORCN	17652
POU1F1	9210
PPARG	9236
PPIB	9255
PPOX	9280
PQBP1	9330
PRKAR1A	9388
PRKDC	9413
PROP1	9455
PRPS1	9462
PSAT1	19129
PSMB8	9545
PSMC3IP	17928
PSPH	9577
PTDSS1	9587
PTEN	9588
PTF1A	23734
PTH1R	9608
PTHLH	9607
PTPN11	9644
PTPN22	9652
PUF60	17042
PUS1	15508
PYCR1	9721
PYGL	9725
RAB18	14244
RAB23	14263
RAB33B	16075
RAB3GAP1	17063
RAB3GAP2	17168
RAB40AL	25410
RAD21	9811
RAD50	9816
RAD51C	9820
RAF1	9829
RAI1	9834
RAPSN	9863
RARB	9865
RBBP8	9891
RBCK1	15864
RBM10	9896
RBM28	21863
RBM8A	9905
RDH11	17964
RECQL4	9949
RET	9967
RFT1	30220
RFX6	21478
RIN2	18750
RIPK4	496
RIT1	10023
RNASE12	24211
RNASE3	10046
RNASEH2A	18518
RNF168	26661
RNF213	14539
RNF216	21698
RNU4ATAC	34016
ROGDI	29478
ROR2	10257
RORA	10258
RPGRIP1L	29168
RPL11	10301
RPL15	10306
RPL26	10327
RPL35A	10345
RPL5	10360
RPS10	10383
RPS17	10397
RPS19	10402
RPS24	10411
RPS26	10414
RPS29	10419
RPS6KA3	10432
RPS7	10440
RSPH4A	21558
RSPH9	21057
RTEL1	15888
RTTN	18654
RUNX2	10472
RYR1	10483
SALL1	10524
SALL4	15924
SAR1B	10535
SAT1	10540
SATB2	21637
SBDS	19440
SC5D	10547
SCN4A	10591
SCN9A	10597
SCO1	10603
SCRIB	30377
SDCCAG8	10671
SDHA	10680
SDHAF1	33867
SDHB	10681
SDHC	10682
SDHD	10683
SEC23A	10701
SECISBP2	30972
SEMA3E	10727
SEPN1	15999
SERPINA2	8985
SERPINF1	8824
SERPINH1	1546
SETBP1	15573
SF3B4	10771
SFXN4	16088
SGCE	10808
SH3D19	30418
SH3PXD2B	29242
SHH	10848
SHOC2	15454
SHOX	10853
SHROOM4	29215
SIL1	24624
SIM1	10882
SIX6	10892
SKIV2L	10898
SLC10A2	10906
SLC12A1	10910
SLC16A1	10922
SLC17A5	10933
SLC19A2	10938
SLC20A2	10947
SLC25A13	10983
SLC25A15	10985
SLC26A2	10994
SLC26A3	3018
SLC26A4	8818
SLC29A3	23096
SLC2A2	11006
SLC34A1	11019
SLC34A3	20305
SLC35C1	20197
SLC35D1	20800
SLC37A4	4061
SLC38A1	13447
SLC39A13	20859
SLC39A4	17129
SLC4A1	11027
SLC4A4	11030
SLC5A2	11037
SLC5A5	11040
SLC6A19	27960
SLC6A8	11055
SLC7A7	11065
SLX4	23845
SMAD4	6770
SMARCA2	11098
SMARCA4	11100
SMARCAL1	11102
SMARCB1	11103
SMARCE1	11109
SMC1A	11111
SMC3	2468
SMOC1	20318
SMPD1	11120
SMS	11123
SNAI2	11094
SNAP29	11133
SNRPB	11153
SNRPN	11164
SOS1	11187
SOST	13771
SOX11	11191
SOX2	11195
SOX3	11199
SOX9	11204
SP7	17321
SPG20	18514
SPINK5	15464
SPINT2	11247
SPR	11257
SPRTN	25356
SPTA1	11272
SRCAP	16974
SRY	11311
STAC3	28423
STAMBP	16950
STAT1	11362
STAT3	11364
STAT5B	11367
STEAP3	24592
STIL	10879
STIM1	11386
STK11	11389
STRA6	30650
STS	11425
STT3B	30611
STX16	11431
SUCLA2	11448
SUCLG1	11449
SUMF1	20376
SURF1	11474
TAB2	17075
TACO1	24316
TACR1	11526
TAT	11573
TAZ	11577
TBC1D20	16133
TBCE	11582
TBX1	11592
TBX15	11594
TBX22	11600
TBX3	11602
TBX5	11604
TBX6	11605
TCTN3	24519
TECPR2	19957
TERT	11730
TFAP2A	11742
TG	11764
TGDS	20324
TGFB1	11766
TGFB3	11769
TGM1	11777
THPO	11795
THRA	11796
THRB	11799
TINAGL1	19168
TINF2	11824
TMCO1	18188
TMEM165	30760
TMEM173	27962
TMEM216	25018
TMEM237	14432
TMEM67	28396
TMEM70	26050
TNFRSF11A	11908
TNFRSF11B	11909
TNFSF11	11926
TNNI2	11946
TNNT3	11950
TP53	11998
TP63	15979
TPM2	12011
TPO	12015
TRAPPC11	25751
TRAPPC2	23068
TREX1	12269
TRH	12298
TRIM32	16380
TRIM37	7523
TRIP11	12305
TRMT10A	28403
TRNT1	17341
TRPS1	12340
TRPV4	18083
TSFM	12367
TSHB	12372
TSHR	12373
TSPYL1	12382
TTC21B	25660
TTC37	23639
TTC7A	19750
TTC8	20087
TTI2	26262
TUBB4A	20774
TUBGCP6	18127
TWIST1	12428
TXNL4A	30551
UBA2	30661
UBR1	16808
UCP3	12519
UFD1L	12520
UQCC2	21237
UQCC3	34399
UROC1	26444
UROD	12591
UROS	12592
USB1	25792
USP9X	12632
VDR	12679
VLDLR	12698
VPS13A	1908
VPS13B	2183
VPS53	25608
WDPCP	28027
WDR19	18340
WDR34	28296
WDR35	29250
WDR60	21862
WDR62	24502
WDR73	25928
WDR81	26600
WFS1	12762
WHSC1	12766
WISP3	12771
WNT1	12774
WNT5A	12784
WNT7A	12786
WRAP53	25522
WRN	12791
WT1	12796
WWOX	12799
WWTR1	24042
XYLT1	15516
YARS2	24249
ZBTB16	12930
ZBTB18	13030
ZBTB20	13503
ZBTB24	21143
ZC4H2	24931
ZDHHC15	20342
ZEB2	14881
ZFP36L1	1107
ZFP57	18791
ZFPM2	16700
ZMPSTE24	12877
ZMYND11	16966
ZNF335	15807
ZNF592	28986
ZNF674	17625
ZNF81	13156

## Sheet: Variant Level Trio
Pat. No.	Gene	Variant Level Classification	Genomic position (GRCh37)	RefSeq number	cDNA level	Protein level	CADD	ExAc Freq.	GERP++
autosomal dominant de novo
3	KIF18A	Likely Pathogenic	chr11:g.28112190A>G	NM_031217.3	c.673T>C	p.(Ser225Pro)	24.90	0	5.41
4	PPDPF	Likely Pathogenic	chr20:g.62153222C>T	NM_024299.2	c.335C>T	p.(Pro112Leu)	17.91	0	3.41
5	GREB1L	Likely Pathogenic	chr18:g.19020268C>T	NM_001142966.1	c.988C>T	p.(Arg330Trp)	18.45	3.731E-05	5.48
6	ARHGEF40	Unknown Significance	chr14:g.21555604G>A	NM_001278529.1	c.2227G>A	p.(Val743Ile)	11.15	3.256E-05	2.79
6	PSMD11	Pathogenic	chr17:g.30804536_30804539delCAGA	NM_002815.3	c.850-3_850delCAGA			0
7	PDZRN3	Likely Pathogenic	chr3:g.73433616T>G	NM_015009.1	c.2101A>C	p.(Ser701Arg)	17.23	0	5.01
8	PANK4	Likely Pathogenic	chr1:g.2450722T>C	NM_018216.1	c.895A>G	p.(Ile299Val)	16.48	0	5.03
12	FAM124B	Likely Pathogenic	chr2:g.225244310C>T	NM_001122779.1	c.1348G>A	p.(Glu450Lys)	18.03	0	4.07
13	RASA3	Pathogenic	chr13:g.114784286_114784289del	NM_007368.2	c.892_895del	p.(Asp298Ilefs*10)		3.253E-05
16	CCDC176	Unknown Significance	chr14:g.74531380A>G	NM_025057.2	c.1579-11A>G		6.98	0
20	DPF3	Likely Pathogenic	chr14:g.73238555A>G	NM_001280542.1	c.79T>C	p.(Tyr27His)	27.80	0	5.54
20	PDDC1	Likely Pathogenic	chr11:g.773579C>T	NM_182612.2	c.298G>A	p.(Asp100Asn)	22.30	8.151E-06	4.57
22	JAM2	Likely Pathogenic	chr21:g.27062258T>C	NM_021219.3	c.214T>C	p.(Phe72Leu)	17.33	0	5.13
24	RNF31	Likely Pathogenic	chr14:g.24624651A>G	NM_017999.4	c.2333A>G	p.(Tyr778Cys)	19.68	0	5.73
26	FAM135B	Likely Pathogenic	chr8:g.139164385C>A	NM_015912.3	c.2333G>T	p.(Ser778Ile)	23.40	0	5.64
27	CCDC73	Pathogenic	chr11:g.32624401dup	NM_001008391.3	c.3196dup	p.(Arg1066Lysfs*17)		4.089E-05
27	CCNB3	Unknown Significance	chrX:g.50053293G>T	NM_033031.2	c.2124G>T	p.(Lys708Asn)	13.28	0	-0.70
27	ROS1	Pathogenic	chr6:g.117663631del	NM_002944.2	c.4601del	p.(Asn1534Ilefs*69)		0
27	TMEM59	Likely Pathogenic	chr1:g.54497866C>A	NM_004872.3	c.929G>T	p.(Gly310Val)	27.60	0	5.30
28	CEP76	Likely Pathogenic	chr18:g.12673470C>T	NM_024899.3	c.1874G>A	p.(Arg625His)	23.70	0	5.63
30	ATP1B2	Likely Pathogenic	chr17:g.7556781G>A	NM_001678.3	c.202G>A	p.(Asp68Asn)	35.00	2.44E-05	5.02
30	IQCA1	Unknown Significance	chr2:g.237285809T>G	NM_024726.4	c.1498A>C	p.(Lys500Gln)	12.03	0	2.93
33	TRA2A	Unknown Significance	chr7:g.23556090G>C	NM_013293.3	c.228C>G	p.(His76Gln)	14.72	0	2.72
36	SLC7A8	Likely Pathogenic	chr14:g.23608694T>C	NM_001267036.1	c.536A>G	p.(Asn179Ser)	26.60	8.132E-06	5.06
37	LZTR1	Likely Pathogenic	chr22:g.21336722G>C	NM_006767.3	c.62G>C	p.(Arg21Pro)	20.80	0	5.55
37	MYL6	Likely Pathogenic	chr12:g.56553511G>A	NM_021019.4	c.172G>A	p.(Asp58Asn)	19.56	0	4.68
44	LAMA5	Unknown Significance	chr20:g.60885734C>T	NM_005560.4	c.10433G>A	p.(Ser3478Asn)	14.12	2.468E-05	0.57
44	LDLRAD4	Likely Pathogenic	chr18:g.13621130G>A	NM_181481.4	c.196G>A	p.(Ala66Thr)	21.30	8.132E-05	3.75
45	GALNT1	Unknown Significance	chr18:g.33263369C>G	NM_020474.3	c.496C>G	p.(Pro166Ala)	13.28	0	5.29
49	TXNDC2	Unknown Significance	chr18:g.9888028G>A	NM_001098529.1	c.1552G>A	p.(Ala518Thr)	11.17	5.692E-05	2.21
52	NKX6-1	Likely Pathogenic	chr4:g.85418796C>T	NM_006168.2	c.586G>A	p.(Glu196Lys)	22.30	0	3.86
52	ZBED4	Pathogenic	chr22:g.50277482C>T	NM_014838.2	c.172C>T	p.(Arg58*)	37.00	0	4.13
54	ZBTB34	Likely Pathogenic	chr9:g.129642267C>T	NM_001099270.1	c.577C>T	p.(Arg193Cys)	21.70	0	5.54
55	CACNA2D2	Unknown Significance	chr3:g.50402892C>A	NM_006030.2	c.2993G>T	p.(Ser998Ile)	12.83	8.153E-06	-2.34
56	PTPRD	Likely Pathogenic	chr9:g.8518348G>C	NM_002839.3	c.1043C>G	p.(Pro348Arg)	16.89	8.132E-06	5.19
57	CPZ	Likely Pathogenic	chr4:g.8603221C>T	NM_003652.3	c.460C>T	p.(Arg154Trp)	17.68	2.537E-05	2.62
60	UBR4	Likely Pathogenic	chr1:g.19478319T>C	NM_020765.2	c.7031A>G	p.(Asn2344Ser)	21.10	8.133E-06	4.13
63	RUNX1T1	Pathogenic	chr8:g.93029502_93029503insA	NM_004349.3	c.96_97insT	p.(Pro33Serfs*19)		0
67	PXN	Likely Pathogenic	chr12:g.120662061C>T	NM_002859.3	c.133G>A	p.(Val45Met)	18.81	8.165E-06	5.44
68	FAM160A2	Likely Pathogenic	chr11:g.6239944G>A	NM_032127.3	c.1321C>T	p.(Arg441Cys)	17.35	4.066E-05	5.52
70	CCDC91	Unknown Significance	chr12:g.28459759C>G	NM_018318.3	c.352C>G	p.(Leu118Val)	11.93	0	4.37
71	DHRS7	Unknown Significance	chr14:g.60631984_60631985delinsCC	NM_016029.2	c.43_44delinsGG	p.(Leu15Gly)	NA	NA	NA
71	IBTK	Likely Pathogenic	chr6:g.82933838A>C	NM_015525.2	c.890T>G	p.(Val297Gly)	23.00	0	5.20
72	SLC16A14	Likely Pathogenic	chr2:g.230910657A>C	NM_152527.4	c.1185T>G	p.(Ser395Arg)	16.92	0	-1.01
72	STAP1	Unknown Significance	chr4:g.68442967_68442968delinsTG	NM_012108.2	c.353_354inv	p.(Thr118Met)	NA	NA	NA
72	TULP3	Unknown Significance	chr12:g.3030007C>T	NM_003324.4	c.172C>T	p.(Arg58Cys)	12.04	8.132E-06	4.43
75	PHF20	Likely Pathogenic	chr20:g.34526911G>A	NM_016436.4	c.2593G>A	p.(Asp865Asn)	34.00	1.626E-05	5.72
77	SEPT7	Likely Pathogenic	chr7:g.35942825G>C	NM_001788.5	c.1274G>C	p.(Arg425Thr)	17.22	0	5.06
79	ZFHX3	Unknown Significance	chr16:g.72828033C>T	NM_006885.3	c.8548G>A	p.(Glu2850Lys)	14.63	8.132E-06	5.96
88	BRD4	Likely Pathogenic	chr19:g.15366299C>A	NM_058243.2	c.1856G>T	p.(Ser619Ile)	28.90	0	5.08
91	NFXL1	Likely Pathogenic	chr4:g.47877301C>G	NM_152995.5	c.2089G>C	p.(Glu697Gln)	15.90	0	4.75
92	DENND4B	Likely Pathogenic	chr1:g.153911516G>A	NM_014856.2	c.1825C>T	p.(Leu609Phe)	19.66	0	4.60
92	MTA3	Likely Pathogenic	chr2:g.42886935G>A	NM_020744.2	c.635G>A	p.(Cys212Tyr)	22.90	0	5.09
97	HKDC1	Likely Pathogenic	chr10:g.70992594G>T	NM_025130.3	c.301G>T	p.(Gly101Trp)	16.25	0	4.30
97	TTBK1	Likely Pathogenic	chr6:g.43214462G>A	NM_032538.1	c.64G>A	p.(Asp22Asn)	36.00	0	4.62
98	MACF1	Unknown Significance	chr1:g.39827060A>G	NM_012090.5	c.6296A>G	p.(Lys2099Arg)	14.84	0	4.93
99	ZNF446	Unknown Significance	chr19:g.58991593G>T	NM_017908.2	c.853G>T	p.(Gly285Cys)	12.88	0	1.19
102	CPSF1	Likely Pathogenic	chr8:g.145622498C>T	NM_013291.2	c.2516G>A	p.(Arg839His)	24.00	0	4.04
102	NLRP5	Likely Pathogenic	chr19:g.56565001C>G	NM_153447.4	c.3129-3C>G		6.37	0
103	THADA	Likely Pathogenic	chr2:g.43732877A>C	NM_022065.4	c.3508-3T>G	THADA	10.66	0
106	IQUB	Likely Pathogenic	chr7:g.123143251C>T	NM_178827.4	c.694+5G>A		8.21	8.133E-06
108	DNAH17	Likely Pathogenic	chr17:g.76521189C>T	NM_173628.3	c.3766G>A	p.(Gly1256Arg)	18.15	4.082E-05	4.40
112	SLC25A23	Likely Pathogenic	chr19:g.6454399C>T	NM_024103.2	c.730G>A	p.(Gly244Ser)	24.10	3.253E-05	5.79
118	DIO3	Unknown Significance	chr14:g.102028667C>G	NM_001362.3	c.834C>G	p.(Asp278Glu)	NA	NA	NA
118	N4BP2L2	Pathogenic	chr13:g.33017223dup	NM_001278432.1	c.1406dup	p.(Asn469Lysfs*2)		0
118	SMARCA5	Likely Pathogenic	chr4:g.144449159A>C	NM_003601.3	c.940A>C	p.(Lys314Gln)	25.90	0	5.85
120	HSP90AB1	Likely Pathogenic	chr6:g.44217312G>A	NM_007355.3	c.346G>A	p.(Ala116Thr)	29.00	0	3.86
123	SFI1	Likely Pathogenic	chr22:g.32009757C>T	NM_014775.3	c.2819C>T	p.(Thr940Ile)	17.45	0	1.40
125	FBRS	Likely Pathogenic	chr16:g.30679943G>A	NM_001105079.1	c.577G>A	p.(Gly193Ser)	31.00	0	4.10
127	FBXO17	Likely Pathogenic	chr19:g.39440608C>T	NM_024907.6	c.349+3G>A		13.14	0
129	MED24	Likely Pathogenic	chr17:g.38186020G>C	NM_014815.3	c.1247C>G	p.(Thr416Ser)	15.14	0	6.04
132	HOOK3	Likely Pathogenic	chr8:g.42828459G>A	NM_032410.3	c.1150G>A	p.(Glu384Lys)	19.73	8.133E-06	4.56
135	MVP	Likely Pathogenic	chr16:g.29852989G>A	NM_005115.4	c.1264G>A	p.(Gly422Arg)	16.28	8.134E-06	5.61
135	USP45	Likely Pathogenic°	chr6:g.99894081T>C	NM_001080481.1	c.1567A>G	p.(Ser523Gly)	10.60	0	-4.56
136	GRIN3A	Likely Pathogenic	chr9:g.104432419T>G	NM_133445.2	c.2275A>C	p.(Thr759Pro)	19.89	0	5.39
136	ZFC3H1	Likely Pathogenic	chr12:g.72004293A>G	NM_144982.4	c.5885T>C	p.(Leu1962Pro)	15.27	0	5.65
137	TOX3	Likely Pathogenic	chr16:g.52473321_52473359del	NM_001080430.1	c.1509_1547del	p.(Gln508_Gln520del)		0
139	CLIP1	Pathogenic	chr12:g.122862163G>A	NM_002956.2	c.430C>T	p.(Arg144*)	12.33	0	1.96
140	CLIC4	Likely Pathogenic	chr1:g.25140622C>T	NM_013943.2	c.220C>T	p.(His74Tyr)	31.00	0	5.85
142	EXOC8	Likely Pathogenic	chr1:g.231471892C>A	NM_175876.3	c.1600G>T	p.(Asp534Tyr)	18.26	0	4.67
143	WIPF2	Likely Pathogenic	chr17:g.38421076G>T	NM_133264.4	c.648G>T	p.(Arg216Ser)	16.58	0	2.53
144	TNK2	Likely Pathogenic	chr3:g.195609022G>A	NM_005781.4	c.787C>T	p.(Arg263Cys)	19.54	8.132E-06	3.97
144	ZNF284	Likely Pathogenic	chr19:g.44591172A>T	NM_001037813.2	c.1541A>T	p.(Glu514Val)	21.50	0	2.53
145	ANKS3	Pathogenic	chr16:g.4747040dup	NM_133450.2	c.1960dup	p.(Arg654Profs*25)		0
149	OSBP	Pathogenic	chr11:g.59361521G>A	NM_002556.2	c.1519C>T	p.(Arg507*)	25.40	0	4.98
150	PTPRU	Likely Pathogenic	chr1:g.29630421C>T	NM_001195001.1	c.2531C>T	p.(Pro844Leu)	17.51	4.88E-05	4.13
151	GNG13	Likely Pathogenic	chr16:g.848808C>T	NM_016541.2	c.115G>A	p.(Glu39Lys)	18.93	7.32E-05	5.07
152	POLR2E	Pathogenic	chr19:g.1091908T>C	NM_002695.3	c.233-2A>G		15.36	0	4.05
153	CUX2	Likely Pathogenic	chr12:g.111748010C>A	NM_015267.3	c.1424C>A	p.(Thr475Asn)	17.43	0	5.02
163	WDR6	Likely Pathogenic	chr3:g.49051510G>A	NM_018031.3	c.2633G>A	p.(Arg878His)	17.28	3.253E-05	2.63
165	EDEM3	Likely Pathogenic	chr1:g.184686715A>C	NM_025191.3	c.1204T>G	p.(Leu402Val)	17.84	0	3.83
166	CLGN	Likely Pathogenic	chr4:g.141317285T>C	NM_004362.2	c.959A>G	p.(Lys320Arg)	17.00	0	0.34
166	IFT81	Likely Pathogenic	chr12:g.110566765C>T	NM_014055.3	c.259C>T	p.(Arg87Cys)	20.40	3.253E-05	5.55
167	DAAM2	Likely Pathogenic	chr6:g.39836639G>C	NM_001201427.1	c.803G>C	p.(Arg268Pro)	34.00	0	5.65
167	FAM129B	Likely Pathogenic	chr9:g.130279434C>T	NM_022833.2	c.767G>A	p.(Arg256Gln)	22.10	0	3.54
168	MB21D2	Likely Pathogenic	chr3:g.192516240A>C	NM_178496.3	c.1411T>G	p.(Ser471Ala)	18.00	0	5.41
174	MDGA2	Likely Pathogenic	chr14:g.47315034T>C	NM_182830.4	c.2030A>G	p.(Asp677Gly)	21.30	0	5.17
175	KLHDC3	Likely Pathogenic	chr6:g.42986159G>A	NM_057161.3	c.598G>A	p.(Asp200Asn)	27.90	0	5.64
175	SLC38A3	Unknown Significance	chr3:g.50256096C>A	NM_006841.4	c.1108C>A	p.(Arg370Ser)	12.43	0
176	HNRNPA0	Likely Pathogenic	chr5:g.137089202C>T	NM_006805.3	c.554G>A	p.(Gly185Glu)	15.43	0	3.92
176	NAT10	Likely Pathogenic	chr11:g.34133604G>A	NM_024662.2	c.206G>A	p.(Arg69Gln)	29.00	0	5.31
177	ZNF502	Likely Pathogenic	chr3:g.44763634A>G	NM_033210.4	c.1325A>G	p.(Lys442Arg)	18.78	0	3.20
178	USP24	Unknown Significance	chr1:g.55607292T>A	NM_015306.2	c.2747A>T	p.(Tyr916Phe)	11.37	0	5.68
179	FGF18	Likely Pathogenic	chr5:g.170863238C>T	NM_003862.2	c.211C>T	p.(Arg71Cys)	16.96	0	3.77
181	BAI3	Likely Pathogenic	chr6:g.70092745G>A	NM_001704.2	c.4298G>A	p.(Arg1433Lys)	21.90	0	5.76
181	FZD2	Likely Pathogenic	chr17:g.42636459T>G	NM_001466.3	c.1403T>G	p.(Leu468Arg)	20.30	0	5.20
181	GXYLT2	Likely Pathogenic	chr3:g.72971481C>A	NM_001080393.1	c.595C>A	p.(Leu199Ile)	28.60	0	5.78
181	IGDCC4	Likely Pathogenic	chr15:g.65685875G>T	NM_020962.1	c.1715-6C>A		10.39	0
181	RIMBP2	Likely Pathogenic	chr12:g.130897326C>T	NM_015347.4	c.2659G>A	p.(Gly887Ser)	21.80	0	5.06
184	WTAP	Likely Pathogenic	chr6:g.160169217G>T	NM_152857.2	c.274-6G>T		5.98	0
autosomal rezessiv
2	ARHGAP29	Likely Pathogenic	chr1:g.94667340G>A	NM_004815.3	c.1217C>T	p.(Thr406Ile)	22.40	0	5.93
2	PAICS	Likely Pathogenic	chr4:g.57325677C>G	NM_006452.3	c.1251C>G	p.(Asp417Glu)	17.83	0	2.13
12	KATNAL2	Pathogenic	chr18:g.44580765A>G	NM_031303.2	c.74-2A>G	p.?	18.33	0	5.57
12	KATNAL2	Likely Pathogenic	chr18:g.44625697T>C	NM_031303.2	c.1079T>C	p.(Ile360Thr)	22.60	3.253E-05	4.75
12	OBSCN	Likely Pathogenic	chr1:g.228467044C>T	NM_001098623.2	c.7295C>T	p.(Thr2432Met)	17.73	8.153E-06	4.62
17	ATP2C2	Pathogenic	chr16:g.84494253G>A	NM_014861.2	c.2334-7G>A	p.?	4.15	1.631E-05
17	ATP2C2	Likely Pathogenic	chr16:g.84488457A>C	NM_014861.2	c.2014A>C	p.(Thr672Pro)	21.90	0	4.36
18	SSC5D	Pathogenic	chr19:g.56011593C>T	NM_001144950.1	c.2116C>T	p.(Arg706*)	37.00	3.583E-05	0.13
18	SSC5D	Likely Pathogenic	chr19:g.56012057T>C	NM_001144950.1	c.2503T>C	p.(Trp835Arg)	18.61	0	4.70
31	DNAH17	Likely Pathogenic	chr17:g.76496487C>T	NM_173628.3	c.5540G>A	p.(Gly1847Asp)	18.54	0	4.07
31	DNAH17	Unknown Significance	chr17:g.76540063G>A	NM_173628.3	c.2408C>T	p.(Pro803Leu)	10.72	0.0002358	4.11
31	FBRS	Likely Pathogenic	chr16:g.30680228G>A	NM_001105079.1	c.734G>A	p.(Arg245Gln)	17.37	4.923E-05	4.96
35	ABCF3	Pathogenic	chr3:g.183907529_183907530del	NM_018358.2	c.1298_1299del	p.(Tyr433Serfs*9)		0
35	ABCF3	Unknown Significance	chr3:g.183905955A>T	NM_018358.2	c.596A>T	p.(Asn199Ile)	12.90	0	4.92
36	MPRIP	Unknown Significance	chr17:g.17080667A>G	NM_015134.3	c.2900A>G	p.(Lys967Arg)	11.76	1.626E-05	5.26
36	MYCBPAP	Likely Pathogenic	chr17:g.48606499C>T	NM_032133.4	c.2803C>T	p.(Pro935Ser)	15.62	5.692E-05	5.26
36	SLC47A1	Likely Pathogenic	chr17:g.19459334G>A	NM_018242.2	c.880G>A	p.(Ala294Thr)	32.00	0.0004066	5.54
36	WNT9B	Likely Pathogenic	chr17:g.44950095G>T	NM_003396.1	c.290G>T	p.(Arg97Leu)	29.50	0	4.49
40	HSPA6	Unknown Significance	chr1:g.[161496030A>G;161496031A>G]	NM_002155.3	c.[1582A>G;1583A>G];	p.(Lys528Gly)	NA	NA	NA
44	CSMD3	Likely Pathogenic	chr8:g.113237069G>C	NM_052900.2	c.10548C>G	p.(Asn3516Lys)	15.07	1.626E-05	-6.76
44	CSMD3	Likely Pathogenic	chr8:g.113308124C>T	NM_052900.2	c.8045G>A	p.(Gly2682Asp)	23.70	2.44E-05	5.31
53	SVEP1	Likely Pathogenic	chr9:g.113341318G>A	NM_153366.3	c.506C>T	p.(Thr169Ile)	25.90	0.0002756	4.14
53	SVEP1	Unknown Significance	chr9:g.113228204G>A	NM_153366.3	c.3263C>T	p.(Ser1088Leu)	10.47	8.172E-06	-9.06
65	MAD1L1	Pathogenic	chr7:g.2265092G>A	NM_003550.2	c.244C>T	p.(Arg82*)	43.00	2.446E-05	4.04
65	MAD1L1	Unknown Significance	chr7:g.2255548G>A	NM_003550.2	c.896C>T	p.(Thr299Met)	12.62	0.0006349	2.04
67	NCOR2	Likely Pathogenic	chr12:g.124979919G>A	NM_006312.5	c.-117-5C>T	p.?	8.28	0
67	NCOR2	Unknown Significance	chr12:g.124841216G>C	NM_006312.5	c.3213C>G	p.(Asp1071Glu)	11.35	0	1.58
68	TNRC6A	Unknown Significance	chr16:g.24804871A>G	NM_014494.2	c.3253A>G	p.(Ile1085Val)	10.11	0.0003985	1.39
70	AHNAK	Likely Pathogenic	chr11:g.62291466G>C	NM_001620.2	c.10423C>G	p.(Pro3475Ala)	15.22	0.0002196	4.69
70	CRNN	Unknown Significance	chr1:g.152383310T>C	NM_016190.2	c.248A>G	p.(Gln83Arg)	11.04	3.253E-05	3.61
70	HIVEP1	Unknown Significance	chr6:g.12125468G>C	NM_002114.2	c.5440G>C	p.(Glu1814Gln)	11.46	0	4.06
70	MYO3B	Likely Pathogenic	chr2:g.171092552G>A	NM_001083615.3	c.655G>A	p.(Val219Ile)	20.80	2.449E-05	5.91
70	NADSYN1	Unknown Significance	chr11:g.71208625G>A	NM_018161.4	c.1861G>A	p.(Gly621Ser)	11.84	0.0001464	-2.32
70	PABPN1L	Likely Pathogenic	chr16:g.88930673G>T	NM_001080487.2	c.769C>A	p.(Pro257Thr)	17.95	0	-3.70
70	VWCE	Pathogenic	chr11:g.61040737G>A	NM_152718.2	c.1633C>T	p.(Arg545*)	41.00	8.132E-06	3.67
70	ZNF691	Likely Pathogenic	chr1:g.43315089G>A	NM_001242739.1	c.-95+5G>A		3.63	0
73	HERC2	Unknown Significance	chr15:g.28389835_28389836insATC	NM_004667.5	c.11123_11124insGAT	p.(Ile3709dup)		0
73	HERC2	Unknown Significance	chr15:g.28514428C>T	NM_004667.5	c.1412G>A	p.(Arg471His)	12.84	0	5.74
75	PTK2B	Likely Pathogenic	chr8:g.27296889C>T	NM_004103.4	c.1808C>T	p.(Thr603Met)	21.80	2.44E-05	4.92
75	PTK2B	Likely Pathogenic	chr8:g.27311699G>A	NM_004103.4	c.2624G>A	p.(Arg875Gln)	36.00	8.132E-06	6.07
76	COL15A1	Likely Pathogenic	chr9:g.101798476C>T	NM_001855.4	c.2314C>T	p.(Arg772Trp)	15.01	1.626E-05	5.39
76	COL15A1	Likely Pathogenic	chr9:g.101829231A>G	NM_001855.4	c.3719A>G	p.(Gln1240Arg)	19.52	1.626E-05	5.85
83	SRCRB4D	Likely Pathogenic	chr7:g.76019650C>T	NM_080744.1	c.1454G>A	p.(Arg485His)	34.00	4.067E-05	5.81
83	SRCRB4D	Likely Pathogenic	chr7:g.76029882G>A	NM_080744.1	c.196C>T	p.(Arg66Cys)	28.90	1.74E-05	4.73
85	CDK5RAP3	Likely Pathogenic	chr17:g.46054150G>A	NM_176096.2	c.871G>A	p.(Gly291Arg)	26.70	5.717E-05	5.97
85	CDK5RAP3	Unknown Significance	chr17:g.46052702C>T	NM_176096.2	c.512C>T	p.(Thr171Met)	10.05	6.533E-05	1.30
87	ATP8B2	Unknown Significance	chr1:g.154315375C>T	NM_020452.3	c.1490C>T	p.(Thr497Met)	14.72	4.879E-05	2.45
87	CHD1L	Pathogenic	chr1:g.146757075del	NM_004284.3	c.1929del	p.(Arg643Serfs*16)		3.253E-05
87	MFSD7	Likely Pathogenic	chr4:g.677102C>T	NM_032219.2	c.1048G>A	p.(Gly350Arg)	17.23	1.629E-05	4.52
87	MYH7B	Unknown Significance	chr20:g.33588263C>G	NM_020884.3	c.5075C>G	p.(Thr1692Arg)	13.63	0.0002783	4.37
87	NCAPG	Likely Pathogenic	chr4:g.17826616G>A	NM_022346.4	c.1409G>A	p.(Arg470Gln)	29.60	0.0001708	5.72
87	PYGB	Likely Pathogenic	chr20:g.25273119A>G	NM_002862.3	c.2047A>G	p.(Met683Val)	15.83	2.44E-05	4.28
89	MYH7B	Likely Pathogenic	chr20:g.33584191G>A	NM_020884.3	c.3112G>A	p.(Val1038Met)	23.20	8.144E-06	3.56
89	MYH7B	Unknown Significance	chr20:g.33576057_33576059del	NM_020884.3	c.1705_1707del	p.(Ile569del)		8.132E-05
89	PDCD11	Likely Pathogenic	chr10:g.105181147G>T	NM_014976.1	c.2320G>T	p.(Val774Phe)	16.14	0	4.82
89	PDCD11	Unknown Significance	chr10:g.105174876_105174878del	NM_014976.1	c.1486_1488del	p.(Lys496del)		1.626E-05
91	NUP214	Likely Pathogenic	chr9:g.134001105T>C	NM_005085.3	c.14T>C	p.(Met5Thr)	15.89	0.0001498	5.84
91	NUP214	Likely Pathogenic	chr9:g.134073709G>A	NM_005085.3	c.4828G>A	p.(Glu1610Lys)	21.20	3.253E-05	5.50
93	CNTROB	Likely Pathogenic	chr17:g.7838408C>A	NM_053051.3	c.539C>A	p.(Pro180His)	17.63	3.253E-05	3.21
93	CNTROB	Likely Pathogenic	chr17:g.7852808C>T	NM_053051.3	c.2692C>T	p.(Arg898Trp)	21.30	0	2.74
96	PTPLAD1	Likely Pathogenic	chr15:g.65856624A>G	NM_016395.2	c.604A>G	p.(Thr202Ala)	15.26	8.167E-06	0.62
96	PTPLAD1	Unknown Significance	chr15:g.65864606A>G	NM_016395.2	c.914A>G	p.(Asn305Ser)	14.04	2.452E-05	4.87
97	SIPA1L2	Likely Pathogenic	chr1:g.232607241C>T	NM_020808.3	c.2119G>A	p.(Val707Ile)	36.00	0.0001384	5.99
97	SIPA1L2	Unknown Significance	chr1:g.232650454A>G	NM_020808.3	c.632T>C	p.(Met211Thr)	13.40	0.0001471	5.19
101	ACSS3	Likely Pathogenic	chr12:g.81545686G>A	NM_024560.2	c.985G>A	p.(Gly329Arg)	20.40	0	5.63
101	ACSS3	Likely Pathogenic	chr12:g.81647355G>A	NM_024560.2	c.1901G>A	p.(Arg634Gln)	17.35	8.133E-06	5.15
112	LRIG3	Unknown Significance	chr12:g.59277321T>G	NM_153377.4	c.1297A>C	p.(Met433Leu)	14.52	4.879E-05	5.85
119	ABP1	Unknown Significance	chr7:g.150554172G>A	NM_001091.2	c.614G>A	p.(Arg205His)	14.44	2.449E-05	3.04
119	GOSR1	Likely Pathogenic	chr17:g.28811234C>A	NM_004871.2	c.155C>A	p.(Ser52Tyr)	18.19	0.0001057	5.35
119	UBR4	Likely Pathogenic	chr1:g.19499941A>T	NM_020765.2	c.3157T>A	p.(Trp1053Arg)	24.90	7.319E-05	5.56
125	DDX54	Unknown Significance	chr12:g.113603721C>T	NM_024072.3	c.1531G>A	p.(Val511Ile)	12.30	4.879E-05	3.80
125	SMOX	Unknown Significance	chr20:g.4158207A>G	NM_175842.2	c.418A>G	p.(Ser140Gly)	13.59	8.155E-06	5.15
127	LTBP1	Likely Pathogenic	chr2:g.33245988C>T	NM_206943.2	c.578C>T	p.(Pro193Leu)	18.72	8.952E-05	4.80
127	LTBP1	Likely Pathogenic	chr2:g.33588501G>A	NM_206943.2	c.4315G>A	p.(Gly1439Ser)	34.00	0	5.34
129	GOLT1A	Pathogenic	chr1:g.204170811C>T	NM_198447.1	c.246G>A	p.(Trp82*)	39.00	0	5.48
129	GOLT1A	Unknown Significance	chr1:g.204167617C>T	NM_198447.1	c.368G>A	p.(Arg123Gln)	14.04	0.0002033	-7.04
132	CERS4	Likely Pathogenic	chr19:g.8322835T>G	NM_024552.2	c.814T>G	p.(Phe272Val)	19.40	4.066E-05	4.77
132	CERS4	Unknown Significance	chr19:g.8326615_8326617dup	NM_024552.2	c.892_894dup	p.(Pro298dup)		0.0003009
134	DPRX	Pathogenic	chr19:g.54140132C>T	NM_001012728.1	c.466C>T	p.(Arg156*)	8.77	0.0003171	1.45
134	PIK3C2A	Pathogenic	chr11:g.17167409C>A	NM_002645.2	c.1640+1G>T		12.95	0	5.10
134	PTH2R	Likely Pathogenic	chr2:g.209309532G>A	NM_005048.2	c.773G>A	p.(Gly258Asp)	29.20	8.132E-06	5.60
134	ZSCAN18	Unknown Significance	chr19:g.58596620G>A	NM_023926.3	c.965C>T	p.(Thr322Ile)	12.56	0	2.04
142	PTPRD	Unknown Significance	chr9:g.8340435A>C	NM_002839.3	c.5161T>G	p.(Leu1721Val)	13.07	0	4.85
142	PTPRD	Unknown Significance	chr9:g.8486278C>A	NM_002839.3	c.2539G>T	p.(Val847Leu)	10.61	3.253E-05	5.03
142	SPEF2	Unknown Significance	chr5:g.35700759C>A	NM_024867.3	c.2303C>A	p.(Ser768Tyr)	14.10	0	5.79
142	SPEF2	Unknown Significance	chr5:g.35704686A>G	NM_024867.3	c.2429A>G	p.(Glu810Gly)	10.37	0.0002288	4.59
154	PGM5	Likely Pathogenic	chr9:g.71006603G>A	NM_021965.3	c.851G>A	p.(Gly284Glu)	22.20	8.133E-06	5.13
154	PGM5	Unknown Significance	chr9:g.71098956A>G	NM_021965.3	c.1471A>G	p.(Lys491Glu)	14.59	0	5.75
160	CLTCL1	Likely Pathogenic	chr22:g.19217488A>G	NM_007098.3	c.1655T>C	p.(Ile552Thr)	15.78	0.0001062	4.28
160	CLTCL1	Likely Pathogenic	chr22:g.19220820C>T	NM_007098.3	c.1390G>A	p.(Gly464Arg)	21.70	4.898E-05	3.92
162	KIAA1524	Pathogenic	chr3:g.108295194C>T	NM_020890.2	c.819-1G>A	p.?	23.20	0	5.76
162	KIAA1524	Likely Pathogenic	chr3:g.108271124T>A	NM_020890.2	c.2504A>T	p.(Glu835Val)	21.50	0	4.88
166	NISCH	Likely Pathogenic	chr3:g.52492694A>G	NM_007184.3	c.194A>G	p.(Lys65Arg)	18.60	2.44E-05	5.70
166	NISCH	Unknown Significance	chr3:g.52522119G>A	NM_007184.3	c.2611G>A	p.(Ala871Thr)	12.93	0.0001058	4.15
169	RNF144A	Likely Pathogenic	chr2:g.7170341A>G	NM_014746.3	c.742A>G	p.(Thr248Ala)	20.20	8.132E-06	4.94
169	RNF144A	Unknown Significance	chr2:g.7154873C>G	NM_014746.3	c.271C>G	p.(Gln91Glu)	14.42	0.0003903	5.52
182	NRP2	Unknown Significance	chr2:g.206608007T>C	NM_003872.2	c.1372T>C	p.(Tyr458His)	12.19	8.132E-06	5.96
183	RHOF	Likely Pathogenic	chr12:g.122218813G>A	NM_019034.2	c.436C>T	p.(Arg146Trp)	15.17	4.88E-05	2.05
183	RHOF	Unknown Significance	chr12:g.122218896G>A	NM_019034.2	c.353C>T	p.(Thr118Met)	12.10	0.0001382	2.21
X-linked
3	FAM3A	Likely Pathogenic	chrX:g.153741167C>T	NM_001171132.1	c.107G>A	p.(Arg36His)	22.80	0.0001301	4.29
3	PLXNB3	Likely Pathogenic	chrX:g.153042996A>G	NM_001163257.1	c.5183A>G	p.(Lys1728Arg)	21.40	4.066E-05	5.00
3	TKTL1	Unknown Significance	chrX:g.153551624T>A	NM_012253.3	c.1258T>A	p.(Phe420Ile)	14.99	0	5.12
15	TBC1D25'	Likely Pathogenic	chrX:g.48418260G>A	NM_002536.2	c.964G>A	p.(Ala322Thr)	25.40	0	5.79
18	DOCK11	Likely Pathogenic	chrX:g.117749585A>G	NM_144658.3	c.3203A>G	p.(Glu1068Gly)	22.90	2.44E-05	5.50
18	MXRA5	Unknown Significance	chrX:g.3241943C>T	NM_015419.3	c.1783G>A	p.(Val595Met)	14.21	0.0003499	-2.33
26	IGSF1	Unknown Significance	chrX:g.130413296T>A	NM_001170961.1	c.1666A>T	p.(Thr556Ser)	14.89	8.132E-05	5.04
26	ITIH6	Pathogenic	chrX:g.54784130G>A	NM_198510.2	c.2377C>T	p.(Gln793*)	19.61	0	0.09
26	MTMR1	Likely Pathogenic	chrX:g.149901164T>C	NM_003828.2	c.1018T>C	p.(Phe340Leu)	17.45	8.133E-06	5.93
28	MAGEB2	Likely Pathogenic	chrX:g.30236717G>A	NM_002364.4	c.20G>A	p.(Ser7Asn)	17.64	0	3.43
29	CXorf27	Pathogenic	chrX:g.37850413_37850414del	NM_012274.1	c.321_322del	p.(Phe107Leufs*2)		0
29	ZNF449	Unknown Significance	chrX:g.134483074G>A	NM_152695.5	c.394G>A	p.(Val132Met)	13.34	0	1.83
34	ITM2A	Unknown Significance	chrX:g.78618079G>A	NM_004867.4	c.551C>T	p.(Ala184Val)	10.86	1.627E-05	3.81
38	ITIH6	Unknown Significance	chrX:g.54785020T>A	NM_198510.2	c.1487A>T	p.(Asn496Ile)	10.08	0	3.45
40	KCND1	Likely Pathogenic	chrX:g.48822720C>A	NM_004979.4	c.1468-8G>T		5.08	0.0001936
40	RAB41	Likely Pathogenic	chrX:g.69503181A>T	NM_001032726.2	c.298A>T	p.(Ile100Phe)	26.50	2.44E-05	-1.11
44	DIAPH2	Likely Pathogenic	chrX:g.96200526A>G	NM_006729.4	c.1445A>G	p.(Asp482Gly)	17.26	8.133E-06	5.38
45	SRPX	Unknown Significance	chrX:g.38031152G>A	NM_006307.4	c.508C>T	p.(Arg170Trp)	11.54	4.066E-05	-1.43
56	UBL4A	Likely Pathogenic	chrX:g.153714150C>G	NM_014235.3	c.323G>C	p.(Ser108Thr)	16.15	9.77E-05	2.93
58	MXRA5	Unknown Significance	chrX:g.3241943C>T	NM_015419.3	c.1783G>A	p.(Val595Met)	14.21	0.0003499	-2.33
61	NAP1L2	Likely Pathogenic	chrX:g.72434058G>A	NM_021963.3	c.271C>T	p.(Leu91Phe)	16.64	0	3.31
62	BEX2	Likely Pathogenic	chrX:g.102564730T>C	NM_032621.3	c.175A>G	p.(Arg59Gly)	16.74	6.506E-05	3.00
69	RBM3	Unknown Significance	chrX:g.48432966G>A	NM_006743.4	c.-14+5G>A		12.12	0	3.63
74	DRP2	Likely Pathogenic	chrX:g.100515531A>G	NM_001939.2	c.2795A>G	p.(Asp932Gly)	15.58	0	5.05
74	KCND1	Likely Pathogenic	chrX:g.48820012G>A	NM_004979.4	c.1774C>T	p.(Arg592Trp)	18.63	0	4.07
77	PLXNA3	Likely Pathogenic°	chrX:g.153692369G>C	NM_017514.3	c.1623G>C	p.(Gln541His)	12.57	4.898E-05	2.78
93	USP51	Pathogenic	chrX:g.55515360G>A	NM_201286.3	c.13C>T	p.(Arg5*)	26.20	0	1.74
102	GABRE	Pathogenic	chrX:g.151131059G>T	NM_004961.3	c.399C>A	p.(Tyr133*)	28.00	0	3.84
102	RAI2	Unknown Significance	chrX:g.17819475G>A	NM_021785.4	c.656C>T	p.(Ser219Phe)	11.62	0	5.34
103	RGAG4	Unknown Significance	chrX:g.71350471A>G	NM_001024455.3	c.920T>C	p.(Ile307Thr)	13.44	0	2.76
112	CCDC120	Unknown Significance	chrX:g.48924885C>T	NM_033626.3	c.1130C>T	p.(Pro377Leu)	14.48	0	4.37
112	CNGA2	Likely Pathogenic	chrX:g.150912155C>T	NM_005140.1	c.1180C>T	p.(His394Tyr)	15.88	0.0002114	4.96
112	PLXNA3	Likely Pathogenic°	chrX:g.153688579G>A	NM_017514.3	c.56G>A	p.(Gly19Asp)	11.19	0.0002115	3.10
117	SHROOM4	Unknown Significance	chrX:g.50377398C>T	NM_020717.3	c.1675G>A	p.(Glu559Lys)	10.07	0.0003253	5.53
124	STARD8	Unknown Significance	chrX:g.67941902C>T	NM_014725.4	c.2233C>T	p.(Arg745Cys)	11.32	0.0005206	2.29
137	CCDC120	Unknown Significance	chrX:g.48924885C>T	NM_033626.3	c.1130C>T	p.(Pro377Leu)	14.48	0	4.37
139	AMMECR1	Pathogenic	chrX:g.109560846del	NM_001025580.1	c.454del	p.(Arg152Aspfs*17)		0
156	ARMCX6	Unknown Significance	chrX:g.100871273C>G	NM_019007.3	c.338G>C	p.(Trp113Ser)	11.68	0.0001057	2.69
160	SRPX	Likely Pathogenic	chrX:g.38020230C>G	NM_006307.4	c.731G>C	p.(Arg244Thr)	26.90	1.626E-05	5.86
166	ZNF449	Unknown Significance	chrX:g.134493916T>C	NM_152695.5	c.659T>C	p.(Leu220Pro)	10.15	0	2.16
179	CD99L2	Likely Pathogenic	chrX:g.149944698C>T	NM_031462.3	c.604G>A	p.(Val202Ile)	19.54	0.0003172	3.16
179	ZMYM3'	Likely Pathogenic	chrX:g.70465837G>A	NM_201599.2	c.2684C>T	p.(Pro895Leu)	25.80	0	5.12
autosomal dominant maternal
152	FBRS	Likely Pathogenic	chr16:g.30680919C>G	NM_001105079.1	c.1336C>G	p.(Pro446Ala)	15.20	0	5.09
152	USP24	Likely Pathogenic	chr1:g.55539586G>A	NM_015306.2	c.7448-7C>T		14.96	0
154	CPZ	Likely Pathogenic	chr4:g.8603221C>T	NM_003652.3	c.460C>T	p.(Arg154Trp)	17.68	2.537E-05	2.62
156	MED24	Likely Pathogenic°	chr17:g.38179042C>T	NM_014815.3	c.2288G>A	p.(Arg763Gln)	10.77	3.253E-05	3.89
156	USP45	Pathogenic	chr6:g.99891524C>A	NM_001080481.1	c.1990G>T	p.(Gly664*)	47.00	0.0001383	4.04
157	USP45	Likely Pathogenic	chr6:g.99930747C>T	NM_001080481.1	c.727G>A	p.(Val243Met)	22.10	0	5.45
161	SLC7A8	Likely Pathogenic	chr14:g.23609738C>T	NM_001267036.1	c.415G>A	p.(Ala139Thr)	34.00	8.132E-06	5.11
162	LAMA5	Likely Pathogenic	chr20:g.60897778T>C	NM_005560.4	c.6101A>G	p.(Asp2034Gly)	16.59	5.448E-05	4.12
164	ZNF446	Pathogenic	chr19:g.58991768G>A	NM_017908.2	c.1028G>A	p.(Trp343*)	37.00	8.135E-06	2.59
165	ZNF446	Unknown Significance	chr19:g.58991980C>T	NM_017908.2	c.1240C>T	p.(Arg414Cys)	15.35	0.0002767	2.05
166	FZD2	Unknown Significance	chr17:g.42635711C>T	NM_001466.3	c.655C>T	p.(Arg219Cys)	16.11	0.0002458	3.44
167	DENND4B	Unknown Significance	chr1:g.153906724C>G	NM_014856.2	c.2828G>C	p.(Trp943Ser)	15.49	0.0003928	4.58
167	LAMA5	Unknown Significance	chr20:g.60921595T>A	NM_005560.4	c.1249A>T	p.(Asn417Tyr)	14.62	0	1.61
167	MACF1	Likely Pathogenic	chr1:g.39784169G>A	NM_012090.5	c.3842G>A	p.(Arg1281Gln)	36.00	3.253E-05	5.97
171	USP45	Likely Pathogenic	chr6:g.99956581A>C	NM_001080481.1	c.178T>G	p.(Ser60Ala)	16.96	0	3.94
184	UBR4	Likely Pathogenic	chr1:g.19493580G>C	NM_020765.2	c.4045C>G	p.(Arg1349Gly)	20.40	1.626E-05	5.75
185	DNAH17	Unknown Significance	chr17:g.76567414G>A	NM_173628.3	c.779C>T	p.(Ala260Val)	13.07	1.632E-05	4.58
autosomal dominant paternal
184	CEP76	Unknown Significance	chr18:g.12701068T>C	NM_024899.3	c.108A>G	p.(Ile36Met)	14.34	8.132E-06	2.79
185	SLC38A3	Unknown Significance	chr3:g.50254901T>C	NM_006841.4	c.686T>C	p.(Ile229Thr)	13.92	2.45E-05
': X-linked de novo
°: variant was reclassified from Unknown Significance to Likely Pathogenic due to in silico structural analyses

## Sheet: Variant level Affected Only
Pat. No.	Gene	Variant Level Classification	Genomic position (GRCh37)	RefSeq number	cDNA level	Protein level	CADD	ExAc Freq.	GERP++
autosomal dominant
188	IFT81	Likely Pathogenic	chr12:g.110600832C>T	NM_014055.3	c.1150C>T	p.(Arg384Cys)	21.20	2.44E-05	4.53
189	BAI3	Likely Pathogenic	chr6:g.69759199T>C	NM_001704.2	c.2294T>C	p.(Val765Ala)	22.70	0	5.28
189	LAMA5	Likely Pathogenic	chr20:g.60897370C>T	NM_005560.4	c.6301G>A	p.(Glu2101Lys)	18.17	9.083E-05	1.92
192	EDEM3	Likely Pathogenic	chr1:g.184663565C>A	NM_025191.3	c.2431G>T	p.(Asp811Tyr)	18.77	2.442E-05	5.42
195	RASA3	Likely Pathogenic	chr13:g.114817550A>G	NM_007368.2	c.254T>C	p.(Val85Ala)	17.57	0	4.96
195	ZFHX3	Likely Pathogenic	chr16:g.72845583G>A	NM_006885.3	c.3757C>T	p.(Arg1253Cys)	21.90	1.626E-05	5.66
197	SLC38A3*	Unknown Significance	chr3:g.50257535C>A	NM_006841.4	c.1441C>A	p.(Leu481Met)	12.88	6.532E-05
200	UBR4*	Likely Pathogenic	chr1:g.19446118C>T	NM_020765.2	c.10388G>A	p.(Arg3463His)	33.00	8.132E-06	5.95
202	SFI1*	Unknown Significance	chr22:g.32014367T>C	NM_014775.3	c.3599T>C	p.(Val1200Ala)	11.69	4.092E-05	2.92
205	UBR4*	Unknown Significance	chr1:g.19415446G>A	NM_020765.2	c.14237C>T	p.(Pro4746Leu)	17.27	0.0004147	5.62
207	HKDC1*	Likely Pathogenic	chr10:g.71005968C>T	NM_025130.3	c.1009C>T	p.(Arg337Trp)	15.66	8.945E-05	2.69
207	LAMA5*	Likely Pathogenic	chr20:g.60908184G>T	NM_005560.4	c.3244C>A	p.(Pro1082Thr)	17.76	9.592E-05	3.71
208	FAM135B*	Likely Pathogenic	chr8:g.139151324T>C	NM_015912.3	c.3806A>G	p.(Gln1269Arg)	26.10	0	5.82
208	FBRS*	Unknown Significance	chr16:g.30680617C>T	NM_001105079.1	c.1034C>T	p.(Pro345Leu)	13.47	8.308E-06	4.76
211	PDZRN3*	Likely Pathogenic	chr3:g.73437230A>G	NM_015009.1	c.1417-10T>C		2.48	2.45E-05
213	MDGA2*	Unknown Significance	chr14:g.47342759A>T	NM_182830.4	c.1735T>A	p.(Leu579Met)	11.25	8.172E-06	-3.46
214	LAMA5*	Unknown Significance	chr20:g.60897445C>A	NM_005560.4	c.6226G>T	p.(Ala2076Ser)	14.27	3.326E-05	2.85
216	DNAH17*	Likely Pathogenic	chr17:g.76487631C>T	NM_173628.3	c.6563G>A	p.(Arg2188Gln)	35.00	1.631E-05	4.70
219	LAMA5*	Likely Pathogenic°	chr20:g.60885845G>A	NM_005560.4	c.10322C>T	p.(Thr3441Met)	15.58	0.0004987	-7.61
225	CLGN*	Likely Pathogenic	chr4:g.141320158T>C	NM_004362.2	c.731A>G	p.(Asp244Gly)	24.70	5.693E-05	5.74
226	LAMA5*	Likely Pathogenic	chr20:g.60908184G>T	NM_005560.4	c.3244C>A	p.(Pro1082Thr)	17.76	9.592E-05	3.71
230	CPZ*	Likely Pathogenic	chr4:g.8613847G>T	NM_003652.3	c.1288G>T	p.(Gly430Trp)	18.18	2.441E-05	4.19
232	HOOK3*	Likely Pathogenic	chr8:g.42785273T>G	NM_032410.3	c.225T>G	p.(Asn75Lys)	17.72	0	0.29
232	ZFC3H1*	Likely Pathogenic	chr12:g.72050733C>T	NM_144982.4	c.947G>A	p.(Arg316His)	21.30	9.809E-05	5.72
234	KIF18A*	Unknown Significance	chr11:g.28080468C>T	NM_031217.3	c.1948+5G>A		7.02	0
236	USP24*	Unknown Significance	chr1:g.55608741T>C	NM_015306.2	c.2491A>G	p.(Met831Val)	14.65	0	6.03
237	UBR4*	Likely Pathogenic	chr1:g.19481545C>T	NM_020765.2	c.6325G>A	p.(Gly2109Ser)	34.00	2.44E-05	6.16
238	CCDC176*	Unknown Significance	chr14:g.74514682C>G	NM_025057.2	c.697C>G	p.(Gln233Glu)	14.06	0	5.78
239	CEP76*	Unknown Significance	chr18:g.12686398C>T	NM_024899.3	c.985G>A	p.(Ala329Thr)	19.73	0.0003578	5.74
239	HKDC1*	Likely Pathogenic	chr10:g.71007172C>T	NM_025130.3	c.1088C>T	p.(Pro363Leu)	19.78	1.626E-05	4.84
240	RNF31*	Likely Pathogenic	chr14:g.24624888G>A	NM_017999.4	c.2480G>A	p.(Arg827His)	18.45	3.266E-05	5.20
242	ARHGEF40*	Likely Pathogenic	chr14:g.21549143C>T	NM_001278529.1	c.466C>T	p.(Arg156Trp)	17.41	0	1.70
243	LZTR1*	Pathogenic	chr22:g.21346593C>T	NM_006767.3	c.1084C>T	p.(Arg362*)	40.00	5.693E-05	3.43
244	CLGN*	Likely Pathogenic	chr4:g.141327129G>T	NM_004362.2	c.386C>A	p.(Pro129Gln)	27.30	0	5.97
246	PHF20*	Likely Pathogenic	chr20:g.34457441C>T	NM_016436.4	c.890C>T	p.(Pro297Leu)	21.80	0	4.52
246	PTPRU*	Likely Pathogenic	chr1:g.29651755A>C	NM_001195001.1	c.4156A>C	p.(Met1386Leu)	22.00	1.626E-05	2.89
247	UBR4*	Likely Pathogenic	chr1:g.19420552G>T	NM_020765.2	c.13828C>A	p.(Pro4610Thr)	24.30	1.626E-05	5.87
248	CCDC176*	Unknown Significance	chr14:g.74500732A>G	NM_025057.2	c.353A>G	p.(Glu118Gly)	14.04	0	5.15
249	MACF1*	Likely Pathogenic	chr1:g.39951231G>A	NM_012090.5	c.16058G>A	p.(Arg5353His)	22.00	1.626E-05	5.28
250	PTPRU*	Unknown Significance	chr1:g.29639127G>A	NM_001195001.1	c.3127G>A	p.(Val1043Ile)	33.00	0.0003253	4.36
252	MACF1*	Unknown Significance	chr1:g.39903438C>T	NM_012090.5	c.11812-11C>T		19.96	1.626E-05
253	ROS1*	Unknown Significance	chr6:g.117686253T>C	NM_002944.2	c.3088A>G	p.(Thr1030Ala)	14.03	8.132E-06	1.51
254	GREB1L*	Likely Pathogenic	chr18:g.18963590T>G	NM_001142966.1	c.111T>G	p.(Phe37Leu)	17.61	0	2.67
254	MACF1*	Unknown Significance	chr1:g.39907638G>T	NM_012090.5	c.12510G>T	p.(Trp4170Cys)	12.70	0	5.76
autosomal rezessiv
196	OBSCN	Likely Pathogenic	chr1:g.228464400C>T	NM_001098623.2	c.6470C>T	p.(Ala2157Val)	15.49	0	3.20
196	OBSCN	Unknown Significance	chr1:g.228550402G>C	NM_001098623.2	c.18787G>C	p.(Ala6263Pro)	13.89	9.843E-05	-4.28
230	MYH7B*	Pathogenic	chr20:g.33575087_33575088del	NM_020884.3	c.1270_1271del	p.(Ser425Cysfs*2)		3.253E-05
230	MYH7B*	Unknown Significance	chr20:g.33586723G>C	NM_020884.3	c.4316+5G>C		12.33	0
X-linked
252	MXRA5*	Unknown Significance	chrX:g.3240035G>A	NM_015419.3	c.3691C>T	p.(Arg1231Trp)	11.29	5.692E-05	0.50
*: variant or its segregation could not be validated by Sanger Sequencing
°: variant was reclassified from Unknown Significance to Likely Pathogenic due to in silico structural alanyses

## Sheet: Variant level Splice Sites
Pat. No.	Gene	Genomic Position	Genomic Reference	RefSeq number	cDNA level final	rtPCR result	spidex_dpsi_zscore	dbscSNV_rf_score	dbscSNV_ada_score	Variant Level Classification
autosomal dominant
6	PSMD11	chr17:g.30804536_30804539delCAGA	na	NM_002815.3	c.850-3_850delCAGA		na	na	na	Pathogenic
16	CCDC176	chr14:g.74531380A>G	NG_033060.1	NM_025057.2	c.1579-11A>G	3rd level candidate gene	1.179	0.976	0.99926985409	Unknown Significance
102	NLRP5	chr19:g.56565001C>G	NG_046924.1	NM_153447.4	c.3129-3C>G	no expression°	-3.329	0.95	0.999538548	Likely Pathogenic
106	IQUB	chr7:g.123143251C>T	na	NM_178827.4	c.694+5G>A	no expression°	-2.671	0.992	0.99989493053	Likely Pathogenic
127	FBXO17	chr19:g.39440608C>T	NG_050566.1	NM_024907.6	c.349+3G>A	RNA: NA	2.285	0.108	0.0012957288717	Likely Pathogenic
152	POLR2E	chr19:g.1091908T>C	na	NM_002695.3	c.233-2A>G	RNA: NA	-3.248	0.924	0.99996700121	Pathogenic
152	USP24	chr1:g.55539586G>A	na	NM_015306.2	c.7448-7C>T	RNA: NA	2.065	0.608	0.64448014503	Likely Pathogenic
181	IGDCC4	chr15:g.65685875G>T	na	NM_020962.1	c.1715-6C>A	no expression°	-3.144	0.218	0.0065160763118	Likely Pathogenic
184	WTAP	chr6:g.160169217G>T	na	NM_152857.2	c.274-6G>T	3rd level candidate gene	2.005	0.03	0.00041474367019	Likely Pathogenic
211	PDZRN3	chr3:g.73437230A>G	NG_047128.1	NM_015009.1	c.1417-10T>C	unclear	2.586	0.002	8.0696544543e-005	Likely Pathogenic
234	KIF18A	chr11:g.28080468C>T	na	NM_031217.3	c.1948+5G>A	3rd level candidate gene	-1.545	0.994	0.99998456783	Unknown Significance
252	MACF1	chr1:g.39903438C>T	NG_050926.1	NM_012090.5	c.11812-11C>T	RNA: NA	na	0.368	0.05168152383	Unknown Significance
autosomal recessive
12	KATNAL2	chr18:g.44580765A>G	na	NM_031303.2	c.74-2A>G	alt. splicing	-2.958	0.936	0.99999147826	Pathogenic
17	ATP2C2	chr16:g.84494253G>A	na	NM_014861.2	c.2334-7G>A	alt. splicing	2.549	na	0.016656730048	Pathogenic
67	NCOR2	chr12:g.124979919G>A	NG_022928.2	NM_006312.5	c.-117-5C>T	3rd level candidate gene	3.009	0	4.7089402852e-005	Likely Pathogenic
70	ZNF691	chr1:g.43315089G>A	na	NM_001242739.1	c.-95+5G>A	3rd level candidate gene	-2.617	0.048	4.6895236574e-005	Likely Pathogenic
134	PIK3C2A	chr11:g.17167409C>A	na	NM_002645.2	c.1640+1G>T	alt. splicing	-2.168	0.94	0.9999602007	Pathogenic
162	KIAA1524	chr3:g.108295194C>T	na	NM_020890.2	c.819-1G>A	RNA: NA	-3.065	0.91	0.99999127544	Pathogenic
230	MYH7B	chr20:g.33586723G>C	NG_016984.2	NM_020884.3	c.4316+5G>C	unclear	-1.474	0.946	0.9999129773	Unknown Significance
X-linked
40	KCND1	chrX:g.48822720C>A	NG_012515.2	NM_004979.4	c.1468-8G>T	RNA: NA	2.608	0	0.00011193764935	Likely Pathogenic
69	RBM3	chrX:g.48432966G>A	na	NM_006743.4	c.-14+5G>A	3rd level candidate gene	na	0.634	0.86468898089	Unknown Significance
°: no expression in lymphocytes according to GTEX

## Sheet: GWAS
Gene level classification: Overview of GWAS loci for human height
Gene name	He_20151	Wood_20142	Berndt_20133	Carty_20124	Cousminer_20135	Hao_20136	Lui_20127	Van_der_Valk_20158	Kim_20109	Lango_Allen_201010	Ndiaye_201111	Okada_201012	Estrada_200913	Johansson_200914	Lei_200915	Soranzo_200916	Tonjes_200917	Gudbjartsson _200818	Lettre_200819	Sanna_200820	Weedon_200821
SEPT2										X													Literature GWAS
SEPT14		X																					1	He M, Xu M, Zhang B, et al. Meta-analysis of genome-wide association studies of adult height in East Asians identifies 17 novel loci. Human molecular genetics 2015;24:1791-800.
ARSE											X												2	Wood AR, Esko T, Yang J, et al. Defining the role of common variation in the genomic and biological architecture of adult human height. Nat Genet 2014;46:1173-86.
ABCA3		X																					3	Berndt SI, Gustafsson S, Magi R, et al. Genome-wide meta-analysis identifies 11 new loci for anthropometric traits and provides insights into genetic architecture. Nature genetics 2013;45:501-12.
ABT1							X																4	Carty CL, Johnson NA, Hutter CM, et al. Genome-wide association study of body height in African Americans: the Women's Health Initiative SNP Health Association Resource (SHARe). Hum Mol Genet 2012;21:711-20.
ACAN	X	X	X							X	X												5	Cousminer DL, Berry DJ, Timpson NJ, et al. Genome-wide association and longitudinal analyses reveal genetic loci linking pubertal height growth, pubertal timing and childhood adiposity. Hum Mol Genet 2013;22:2735-47
ACBD4		X																					6	Hao Y, Liu X, Lu X, et al. Genome-wide association study in Han Chinese identifies three novel loci for human height. Hum Genet 2013;132:681-9.
ACOT11		X																					7	Lui JC, Nilsson O, Chan Y, et al. Synthesizing genome-wide association studies and expression microarray reveals novel genes that act in the human growth plate to modulate height. Hum Mol Genet 2012;21:5193-201.
ADAM28		X								X													8	van der Valk RJ, Kreiner-Moller E, Kooijman MN, et al. A novel common variant in DCST2 is associated with length in early life and height in adulthood. Hum Mol Genet 2015;24:1155-68.
ADAMTS10		X								X													9	Kim JJ, Lee HI, Park T, et al. Identification of 15 loci influencing height in a Korean population. J Hum Genet 2010;55:27-31.
ADAMTS17	X	X	X							X								X					10	Lango Allen H, Estrada K, Lettre G, et al. Hundreds of variants clustered in genomic loci and biological pathways affect human height. Nature 2010;467:832-8.
ADAMTS19		X																					11	N'Diaye A, Chen GK, Palmer CD, et al. Identification, replication, and fine-mapping of Loci associated with adult height in individuals of african ancestry. PLoS genetics 2011;7:e1002298.
ADAMTS2		X																					12	Okada Y, Kamatani Y, Takahashi A, et al. A genome-wide association study in 19 633 Japanese subjects identified LHX3-QSOX2 and IGF1 as adult height loci. Hum Mol Genet 2010;19:2303-12.
ADAMTS3	X	X								X													13	Estrada K, Krawczak M, Schreiber S, et al. A genome-wide association study of northwestern Europeans involves the C-type natriuretic peptide signaling pathway in the etiology of human height variation. Hum Mol Genet 2009;18:3516-24.
ADAMTS6		X																					14	Johansson A, Marroni F, Hayward C, et al. Common variants in the JAZF1 gene associated with height identified by linkage and genome-wide association analysis. Hum Mol Genet 2009;18:373-80.
ADAMTSL1		X																					15	Lei SF, Yang TL, Tan LJ, et al. Genome-wide association scan for stature in Chinese: evidence for ethnic specific loci. Hum Genet 2009;125:1-9.
ADAMTSL3	X	X	X		X					X						X			X		X		16	Soranzo N, Rivadeneira F, Chinappen-Horsley U, et al. Meta-analysis of genome-wide scans for human adult stature identifies novel Loci and associations with measures of skeletal frame size. PLoS Genet 2009;5:e1000445.
ADCY3					X																		17	Tonjes A, Koriath M, Schleinitz D, et al. Genetic variation in GPR133 is associated with height: genome wide association study in the self-contained population of Sorbs. Hum Mol Genet 2009;18:4662-8.
ADCY9		X																					18	Gudbjartsson DF, Walters GB, Thorleifsson G, et al. Many sequence variants affecting diversity of adult human height. Nature genetics 2008;40:609-15.
AFAP1		X																					19	Lettre G, Jackson AU, Gieger C, et al. Identification of ten loci associated with height highlights new biological pathways in human growth. Nature genetics 2008;40:584-91.
AGXT		X																					20	Sanna S, Jackson AU, Nagaraja R, et al. Common variants in the GDF5-UQCC region are associated with variation in human height. Nature genetics 2008;40:198-203.
AIF1			X																				21	Weedon MN, Lango H, Lindgren CM, et al. Genome-wide association analysis identifies 20 loci that influence adult height. Nat Genet 2008;40:575-83.
AK092571										X
AKD1										X
AKR1A1		X
AKR1C1		X
AL117656										X
AL161980										X
ALPP													X
AMY2A							X
AMY2B							X
AMZ1			X
ANAPC10	X	X
ANAPC13		X
ANKFN1		X
ANKRD13B										X
ANKS1																		X
ANKS1A			X
ANP32E		X
ANTXR1											X
AP3B1		X
AP4E1		X
APP		X
APRIN			X
ARHGAP21		X
ARHGEF12		X
ARID1B		X
ARIH1		X
ARNTL		X
ARSE				X							X
ARSG		X
ASCL2		X
ASTN2		X
ATAD5																		X
ATAD5			X
ATF7	X
ATF7IP		X
ATP13A2	X
ATP2B1							X
ATP2B1		X
ATP5G1		X
ATP5G2	X
ATP6V1E2										X
ATXN3																		X
ATXN3																			X
AURKA							X
AXIN2		X
B3GNT7		X
B3GNT8										X
B4GALNT3		X
BAHCC1		X
BANF2		X
BAT2		X
BBS7							X
BC030091										X
BCAS3																		X
BCKDHA		X
BCKDHB		X	X
BCL6		X
BCL7A		X					X
BMP2	X	X	X							X								X
BMP6		X	X							X								X
BNC2		X								X
BST2		X
BSX		X
BTN1A1							X
BTN2A1							X
BTN2A2							X
BTN2A3							X
BTN3A1							X
BTN3A3							X
C11orf46		X
C12orf23		X
C13orf1		X
C14orf39		X	X
C16orf55		X
C16orf84		X
C17orf42		X								X
C17orf67		X
C17orf82		X	X							X
C18orf12						X
C18orf45																		X
C1orf149		X
C1orf19																		X
C20orf108							X
C20orf19		X
C20orf199										X
C20orf26		X
C2orf34		X
C2orf52		X	X
C3orf17		X
C3orf31							X
C3orf47	X
C3orf63		X								X
C4orf14		X
C5orf22		X
C5orf23		X	X
C6orf1									X	X
C6orf106		X	X													X					X
C6orf173		X	X							X
C6orf176							X
C7orf58		X
C9orf3		X
CABLES1	X	X	X		X													X
CAMK2D		X
CAPZA1		X
CAPZB		X
CASKIN1		X
CASQ1							X
CATSPER3	X
CBX6		X
CCDC100		X								X
CCDC108		X								X
CCDC3		X
CCDC47		X
CCDC50		X
CCDC53		X
CCDC57		X
CCDC66										X
CCDC88A											X
CCDC91		X	X							X
CCNA2							X
CCNB2							X
CCND1	X
CCND3		X
CCNF		X
CCNJ		X
CCNL1		X
CD2AP		X
CD79B		X
CD86														X
CDC16		X
CDC42EP3		X	X
CDC5L		X
CDK10	X
CDK2AP1										X
CDK6		X	X							X						X		X			X
CDKN1B		X
CDKN2C		X
CENPO		X
CENTA2																		X
CENTA2		X
CEP120	X
CEP192		X
CEP250	X
CFDP1		X
CHCHD7																		X
CHCHD7		X
CHD1L							X
CHD8		X
CHP							X
CHSY1		X
CLIC4		X								X
CLOCK		X
CLPS										X
CMIP		X
CNOT4		X
CNTLN		X
COIL																		X
COL11A1		X					X
COL11A2		X
COL15A1		X
COL24A1		X
COL27A1		X
COL6A1		X
COL8A1		X
COL9A2		X
COPA							X
COPZ2		X
CPN1		X								X
CPSF2																		X
CPZ		X
CRADD		X
CREB3L2		X
CREB5		X
CREBBP		X
CRIM1	X	X
CRISPLD1		X
CRLF3																		X
CS		X				X
CSH1	X		X
CSH2		X
CSMD1		X
CTBP2	X	X
CTDSP2		X
CTNNB1		X
CWF19L1										X
CYP19A1	X	X				X				X
CYSLTR2		X
CYTL1		X
DAAM1		X
DAB2		X
DCAF8							X
DCBLD1		X	X
DCBLD2		X
DCST2								X
DCUN1D3		X
DDAH1		X
DDX27										X
DDX6	X	X
DEC1		X
DEDD2		X
DEF6																		X
DEF6		X									X
DET1		X
DGKE																		X
DIS3L2	X	X	X									X
DISC3L2													X
DLC1		X
DLEU7		X	X													X					X
DMP1		X
DNA2		X
DNAJA1P5							X
DNAJC27					X
DNM2	X
DNM3	X	X	X							X								X
DNMT3A	X	X
DOCK3		X
DOT1L		X	X																X
DTL		X								X
DYM	X	X	X	X						X	X
ECE1		X
ECM2										X
EDEM2		X
EDN3		X
EDNRB		X
EFCAB1		X
EFEMP1	X	X	X		X					X		X						X			X
EIF2AK3	X	X								X
EIF3H		X
EIF4E2		X
EML4		X
ENPP2		X					X
EPB41L1			X
EPB41L2		X
ERC1		X
ERGIC2		X
ERVWE1																		X
ESR1		X	X							X
ESSPL		X
ETV6		X	X							X
EXOSC5										X
EXOSC9							X
EXOSC9		X
EXTL3	X
EZH1		X
EZH2		X
FADS1	X
FAM101A		X
FAM148A		X
FAM151B		X
FAM173A										X
FAM178A		X
FAM184B-C4orf30	X
FAM19A1		X
FAM44B		X
FAM46A		X	X
FAM53B		X
FAM69A		X
FAM81A							X
FAM8A1		X
FANCA		X
FANCE										X
FANCI		X
FANK1		X
FARP2										X
FBLN2		X								X
FBLN5																		X
FBLN5	X
FBN1		X
FBN2		X
FBXO31		X
FBXW11		X	X							X
FBXW8		X
FCHO2							X
FER		X
FERD3L		X
FGF18		X
FGFR2		X
FGFR4		X								X
FILIP1		X
FKBP5		X
FKSG83							X
FLI1		X								X
FLJ12334							X
FLJ25404		X
FLJ44796			X
FLNB		X
FMO5		X					X
FN1		X
FNDC3B	X	X	X							X
FOLH1										X
FOXD2		X
FOXF1		X
FOXL1		X
FOXO3		X
FRAP1		X
FRS2		X	X							X
FRYL		X
FSD1L		X
FUBP3		X	X							X
GAL		X
GALR1		X
GAP43							X
GATAD1																		X
GATAD2A		X
GATS
GCC2		X
GCKR		X
GDF5	X	X	X							X									X	X	X
GFPT2		X
GH1										X
GHR		X
GHSR		X	X							X
GIPC2		X
GJD3							X
GLCCI1		X
GLI2	X	X					X
GLIS1		X
GLT25D2	X	X	X															X
GLTSCR1		X
GMDS		X
GNA12	X	X			X					X						X		X
GNAS		X
GNPTAB										X
GPC5	X	X								X
GPR115							X
GPR126	X	X	X													X		X	X
GPR133																	X
GPR98		X
GRB10		X
GRB2		X
GRK5		X
GRM1		X
GSDMC	X
GUSBL1							X
GYPELOC441046							X
H1FX		X								X
H6PD		X	X
HABP4		X
HAGHL										X
HCG11							X
HCG22	X
HDAC11		X
HDLBP		X								X
HES7		X
HEXB		X
HHIP	X	X	X							X								X	X		X
HIST1H1B							X
HIST1H1D																X			X
HIST1H1E		X
HIST1H2AG							X
HIST1H2AH							X
HIST1H2AI							X
HIST1H2AJ							X
HIST1H2AK							X
HIST1H2AL							X
HIST1H2AM							X
HIST1H2BF	X	X	X
HIST1H2BJ							X
HIST1H2BK							X
HIST1H2BL							X
HIST1H2BM							X
HIST1H2BN							X
HIST1H2BO							X
HIST1H3H							X
HIST1H3I							X
HIST1H3J							X
HIST1H4F																X
HIST1H4I							X
HIST1H4J							X
HIST1H4K							X
HIST1H4L							X
HLA class III																		X
HLA-B			X
HLA-C		X	X
HLA-G		X
HLX		X
HMGA1	X	X	X						X	X	X	X						X
HMGA2		X	X	X						X	X					X		X	X		X
HMGN2		X
HMGN4							X
HOMEZ		X
HOXB3		X
HPR		X
HRH1							X
HSD17B13		X
HSP90B1		X
ID4		X								X
IGF1	X											X
IGF1R	X	X								X
IGF2BP2		X								X
IGF2BP3		X	X							X
IGFBP1							X
IGFBP3		X					X
IGFBP4							X
IGFBP4		X	X
IHH										X											X
ILF3	X	X
INS-IGF2		X
INSM1		X
INSR		X								X
INTS7										X
IPPK		X
ISL1		X
ITGB8		X
ITIH3		X
ITPKA							X
ITPR1		X
ITPR3		X								X
JAZF1		X	X											X		X
JMJD4										X
KBTBD2		X
KCNE2		X
KCNE4		X
KCNJ12		X
KCNJ15		X
KCNJ16		X
KCNK2		X
KCNQ1		X								X
KCNRG		X
KCTD9		X
KDM6B	X
KIAA0329		X
KIAA0427		X
KIAA1546			X
KLF11		X
KLF12		X
KLF3		X
KLHDC5		X
KLHL24		X
KRT33A															X
KY		X
L3MBTL3	X	X	X							X
LACTB		X
LAMC1							X
LAMC1		X
LAMC2							X
LATS2		X
LBH																		X
LCORL	X	X	X	X							X	X				X		X			X
LHX3												X
LIN28										X
LIN28B	X	X	X		X					X									X
LMF1		X
LOC222699							X
LOC338758							X
LOC387103																					X
LOC388931		X
LOC441108		X
LOC648740							X
LOC729082							X
LOC729747		X
LOC84931							X
LOXL1		X	X
LOXL2		X
LPAR1		X								X
LRCH1		X
LRIG3							X
LRRC36		X
LRRC37B										X
LRRK1		X
LTBP1	X	X	X							X
LTBP2	X	X								X
LTK		X					X
LUZP1		X								X
LYN																		X
LYPLAL1			X
MAFB		X
MAML2						X
MAP2K4		X
MAP3K3	X			X							X
MAPK3					X
MARK3		X
MAX		X
MC3R		X					X
MC4R	X	X								X
MCTP2		X
MED13L		X
MEF2C	X	X								X
METTL8		X
MEX3B		X
MFAP2	X	X	X							X
MFHAS1		X
MGC21874		X
MIB1		X
MICA										X
MIER3		X
MIR3143							X
MIR568							X
MKL2		X								X
MKL2-PARN	X
MLN		X
MLXIP							X
MLZE		X
MOS																		X
MOXD1		X
MPHOSPH6		X
MRPL23		X
MRPL42		X
MSRB3		X
MSTP9										X
MTMR11																		X
MTMR11			X							X
MYC	X
MYEOV		X
MYO1E							X
MYO9B										X
MYPN		X
MYT1L		X
N4BP2L2										X
NACA2																		X
NACA2		X
NAP5		X
NARFL		X
NCAPG																		X
NCAPG	X										X	X
NCL		X
NCOA7		X
NCRNA00240							X
NCSTN							X
NDUFAF1							X
NEU3		X
NFATC1		X
NFATC4		X	X							X
NFE2L3		X
NFIC		X								X
NFIL3		X
NFKBIA		X
NHEJ1	X	X
NHLH1							X
NIPBL		X
NKAPL							X
NME1
NME2										X
NOG										X								X
NOP5
NOP58
NOSTRIN		X
NOV							X
NOV		X
NPPC	X	X								X			X
NPR2
NPR3		X	X							X
NSD1		X								X
NSMAF							X
NT5DC1		X
NUCB2		X								X
NUDT3	X								X
NUDT6		X
NUMB		X
NUP37	X
NUSAP1							X
OC100192379							X
OC100270746							X
OGFRL1		X
OIP5							X
OLFM3							X
OPN5							X
OR2B2							X
OR2B6							X
OR2S2		X
OR5M9
OR8U8
OSR1							X
OSTN		X
OTUD4		X
OTUD7B		X
PAH		X
PAN2	X
PAPD4		X
PAPD5		X
PAPPA		X								X
PAPPA2	X	X								X
PAX9		X
PBX4		X
PCGF5		X
PCOLCE2		X
PCSK1		X
PCSK5		X	X							X
PCTP				X
PDE10A							X
PDE11A		X
PDE1A		X
PDE3A		X
PDE8A		X
PDIK1L		X
PDLIM4		X
PDS5B		X								X
PEA15							X
PEBP4		X
PENK																		X
PEX1																		X
PEX16		X
PEX19							X
PEX2										X
PFAAP5										X
PGBD1							X
PHACTR2		X
PHF20		X
PHGDH		X
PIK3R1		X
PIP4K2B		X								X
PIP5K2B										X
PITX1		X	X							X
PKIA					X
PKN2		X								X
PLAG1	X	X										X						X
PLCD4	X
PLEC1		X
PLEKHA1		X
PML		X								X
PNKD
PNPT1																		X
PNPT1	X
POLN		X
POLR2B	X
POM121L2							X
POMC			X		X
PPA2										X
PPAP2A										X
PPARD										X	X
PPIF										X
PPIL6		X
PPM1B			X
PPP2R2A			X
PPP3R1		X
PRKCA				X
PRKCZ		X								X
PRKG1		X
PRKG2		X	X							X	X					X
PROCR			X
PRRX1		X
PRSS16							X
PSCD1		X
PSD2		X
PSMB3										X
PSMC3			X
PSMD13		X
PSORS1C1	X
PSORS1C2
PTCH1		X								X											X
PTHLH		X
PTP4A2		X
PTPDC1		X
PTPN14	X	X
PTPN9	X
PTPRG		X
PTPRJ		X	X							X
PVRIG
PXDN		X
PXMP3		X			X													X
PXMP4		X	X
QSCN6L1										X
QSOX2	X	X								X		X
RAB18		X
RAB28		X
RAD51L1		X
RAF1		X
RASA2					X
RASGEF1B	X
RBBP8																		X
RBBP8	X
RBJ	X
RBL1	X
RBL2		X
RDH14		X
RDHE2			X															X
REST	X									X
RFC1		X
RFT1		X	X
RGMA		X
RHOD		X
RIBC2		X
RISK																		X
RMI1		X								X
RNF135																		X
RNF135										X
RNF44		X
RNPC3							X
RORA		X
RPL34		X
RPL5										X
RPS20																		X
RPS20		X
RPS21		X
RRAS2		X
RREB1		X
RSBN1L		X
RSRC1							X
RSRC1			X
RTF1							X
RUNX2										X
RWDD3		X
RXRA		X
RYBP	X	X	X							X
S1PR2		X
SALL1		X
SAMD4A		X
SAMD9		X
SAMHD1		X
SBNO1		X
SCAPER		X
SCARA3		X
SCMH1		X	X							X											X
SCUBE3																		X
SDCCAG8		X
SEC16A		X
SERPINE2		X
SERPINH1	X	X		X
SF3B4																		X
SFRS10		X
SH3GL3		X																	X
SH3PXD2A		X
SHCBP1L							X
SHOX2		X	X				X
SIPA1L3		X
SLBP		X								X
SLC12A2		X
SLC16A7		X					X
SLC16A9		X
SLC17A2	X
SLC22A3		X
SLC22A4										X
SLC22A5										X
SLC23A3	X									X
SLC25A13		X
SLC25A21		X
SLC25A37		X
SLC30A10		X
SLC35D1		X
SLC38A2		X
SLC38A9	X	X
SLC39A13										X
SLC7A1		X
SLC9A1		X
SLCO1C1		X
SLIT3	X	X								X
SMAD3		X
SMAD6		X
SMAD7		X
SMARCA5		X					X
SMCHD1		X
SMCR7L		X
SMOC2		X
SMOX		X
SMPD2										X
SNAI1		X
SNAP47										X
SOCS2	X	X	X							X											X
SOCS5		X								X
SOX5		X
SOX9		X					X
SP3		X
SPAG17	X	X	X																		X
SPAG8
SPIN1		X
SPON1		X
SPPL3		X
SPRED1		X
SPRY2		X
SPRY4		X
SPTBN1		X
SSH2		X
SSSCA1		X
STAG1		X
STARD13		X
STARD3NL		X
STAT1		X
STAT2	X									X
STAU1		X
STC2		X
STC2-BOD1	X
STK36										X
SUCLG2		X
SUFU		X
SUMO1P3							X
SUPT3H		X	X
SV2A																		X
SV2A	X	X
SYN3		X
T							X
T		X
TAF2							X
TARS		X
TBX15		X
TBX18		X
TBX2																		X
TBX2										X
TBX4																		X
TBX4	X
TCF19										X
TCP11																		X
TEAD1		X								X
TET2	X	X
TFCP2L1							X
TGFB2	X	X								X
TGS1																		X
THADA		X
THBS2		X
THSD4		X
TLE3		X
TMBIM1
TMC3		X
TMEM100				X
TMEM106B		X
TMEM155							X
TMEM16A		X
TMEM176A		X	X
TMEM38B		X
TMEM4										X
TMEM57		X
TMEM74		X
TNFSF12		X
TNP1		X
TNPO1		X					X
TNS1		X								X
TNS3							X
TNS4		X
TOP2A							X
TOX							X
TP53		X
TP53I13										X
TPCN2		X
TRIB1		X
TRIM13			X
TRIM25																		X
TRIM27		X
TRIOBP		X
TRIP11	X	X								X								X	X
TRPC3							X
TRPS1		X
TSEN15										X
TTLL4	X
TULP4		X
TWISTNB	X	X
UBD	X
UBN1		X
UGT3A2		X
UHRF1		X
UHRF2		X
UQCC	X															X			X	X
USP52										X
UTP6		X								X
VANGL2		X					X
VGLL2		X								X
VGLL3					X
VGLL4		X					X
VIL1		X
VILL		X
VPS13C										X
VPS53		X
WBSCR28		X
WDR26		X
WDR3		X
WDR35		X
WNT3		X
WNT4		X
WNT5A		X
WWC2		X
WWP2		X
XPA		X
XRCC1		X
ZAP70		X
ZBTB20		X					X
ZBTB24										X
ZBTB38	X	X	X		X						X	X				X		X	X		X
ZBTB4		X
ZC3H11A		X
ZCCHC24		X
ZCCHC6		X
ZDHHC7		X
ZEB2		X
ZFAT		X
ZFHX4																		X
ZHX2		X
ZKSCAN3							X
ZKSCAN4							X
ZMIZ1		X	X
ZNF142										X
ZNF165							X
ZNF184							X
ZNF187							X
ZNF192							X
ZNF193							X
ZNF204P							X
ZNF213		X
ZNF311										X
ZNF322A							X
ZNF323							X
ZNF366							X
ZNF367			X
ZNF389							X
ZNF391							X
ZNF438	X
ZNF462		X																X
ZNF536		X
ZNF638	X	X				X
ZNF652		X
ZNF678		X																			X
ZNF687		X
ZNF76																		X
ZNF76		X									X
ZNFX1										X
ZRANB1	X
ZRANB3		X
ZSCAN12P1							X
ZSCAN16							X

## Sheet: Candidate genes Guo et al
Gene level classification: Candidate genes from Guo et al.
Gene name
AP2A1	OSMR	WAC	ABHD15
ARHGEF6	P2RY4	GPR98	CPXM2
ATM	PAH	KIAA1432	COL6A6
B4GALT7	PAX8	PMFBP1	ANO5
BAG3	PDE3A	RALGAPA1	RELL1
BAZ2B	PLCG2	LMTK2	TMED6
BTK	PLEC	DBF4B	FAM134A
CACNA1G	PPFIA1	PKD1L1	VSIG1
COL2A1	PYGB	TTLL11	WDR53
COLQ	RAI1	KCNT1	KIAA0141
COX6B1	RBBP8	THOC3	OBSL1
CP	RFC5	GCC1	TLDC1
ATF6B	NEMF	KIF14	GLS2
DCTN2	SDS	SSX7	HECW2
DLL4	SGTA	NOL6	PELI3
CELSR2	SUPT5H	AHNAK2	PIK3AP1
ELF5	TTC3	NYNRIN	LRRC30
ENAM	TTN	ZBED4	CC2D1A
FCGR1B	UGP2	PLEKHG1	PDXP
FLRT2	UQCRC1	CUL7	SV2C
FUT2	WAS	RNF123	GPKOW
GAS6	WDR6	POU6F2	DTWD1
GPR6	WNT9B	CERKL	NBEAL2
GTF3C2	XPOT	LRRC61	C1orf141
GTPBP1	ZAN	NLRP4	ZNF774
HIST1H1A	KAT6A	PHF16	LRRC14B
HERC2	IKZF4	LUZP2
HS3ST3A1	ATP11B	SERINC2
HSP90AB1	ACE2	MYPN
HTR6	FCGBP	MOGAT2
IGF2R	MLL3	A2ML1
IL13RA2	MMS19	MYCBP2
ILK	MSLNL	VPS13C
IRF6	ABCA12	ZNF507
KCNJ14	ABCA13	FAM129C
KIR2DL1	PCDH15	FAM111A
KRAS	TAS2R9	MAGEE2
LAMA1	PIGS	FAM83F
LAMB4	MUC16	TMEM45B
LRP1B	DTX2	ZNF710
LTBP4	TRIM14	ZWILCH
LYPLA2	DHX33	KLHL26
AFF1	CGB1	BCORL1
MPP2	LRRC6	TTC31
MUC5B	FAM129A	CCDC15
MYH10	RALGPS1	OGFOD2
NEFM	RNF40	SH3TC1
NPR2	SRCAP	BAIAP2L2
NR2F6	ACOT9	C17ORF66
NUCB1	RIMS2	AFAP1L1

## Sheet: Mouse orthologs
Gene level classification: Mouse orthologs from MGI with growth associated phenotype term
Gene name*
B9d1	Ccna2	Dkc1	Gpam	Ldlr	Ntf3	Rassf2	St6galnac2
B9d2	Ccnb2	Dkk2	Gpc3	Lep	Ntrk2	Rassf9	Stac3
Bace1	Ccnd1	Dnm1l	Gpd2	Lepr	Nts	Rb1	Stag1
Bag3	Ccnf	Dnm2	Gper1	Lfng	Numb	Rbbp6	Stam
Bambi	Ccr10	Dnmt1	Gphb5	Lgi1	Nup133	Rbbp8	Stambp
Bap1	Ccr2	Dnmt3a	Gpi1	Lgi4	Nup50	Rbfox2	Star
Barhl2	Cd151	Dnmt3b	Gpr132	Lgmn	Nup98	Rbl1	Stard13
Barx2	Cd200	Dock1	Gpr21	Lgr4	Nusap1	Rbl2	Stard4
Basp1	Cd2ap	Dock7	Gpr39	Lhcgr	Nxn	Rbm12	Stat3
Bax	Cd36	Dok1	Gpr50	Lhx1	Oca2	Rbm19	Stat5b
Baz1b	Cd40lg	Dok7	Gpr85	Lhx3	Ocln	Rbm4	Stil
Bbs1	Cd74	Dot1l	Gprc6a	Lhx8	Odc1	Rbms1	Stim1
Bbs12	Cdc20	Dph1	Gpsm1	Lias	Odf2	Rbmx	Stim2
Bbs2	Cdc25a	Dph3	Gpx1	Lif	Ogt	Rbp1	Stk11
Bbs4	Cdc73	Dpp4	Gpx4	Lifr	Onecut1	Rbpj	Stk36
Bbs5	Cdh1	Dppa4	Grb10	Lig1	Opa1	Rc3h1	Stk40
Bbx	Cdh2	Drd1	Grb14	Lig3	Opa3	Rc3h2	Stra6
Bcar1	Cdh23	Drd2	Grb2	Lig4	Orai1	Rcan1	Strbp
Bcat2	Cdh5	Drosha	Grhl1	Lims1	Osr1	Rcan2	Stub1
Bckdk	Cdk1	Dsc1	Grhl2	Lin28a	Ostm1	Rdh10	Stx11
Bcl11b	Cdk11b	Dse	Grhl3	Lin7c	Otc	Rec8	Stx1a
Bcl2	Cdk2	Dsg3	Gria2	Lincpint	Otp	Reck	Stxbp3
Bcl2l1	Cdk4	Dsg4	Gria3	Lipa	Otud7b	Recql4	Sucla2
Bcl6	Cdk5rap2	Dsp	Gria4	Lipe	Otx1	Rela	Suco
Bcr	Cdk6	Dst	Grid1	Lipi	Otx2	Relb	Sufu
Bcs1l	Cdk7	Duox2	Grid2	Llgl2	Ovol1	Reln	Sulf2
Bdnf	Cdkal1	Dusp1	Grik1	Lmf1	Ovol2	Ren1	Sumf1
Becn1	Cdkn1a	Dusp11	Grik2	Lmna	Oxr1	Rere	Supt20
Aaas	Cdkn1c	Dusp16	Grin1	Lmnb1	P2rx6	Rest	Supv3l1
Aars	Cdkn2c	Dusp3	Grin2b	Lmo2	P2rx7	Ret	Surf1
Aatf	Cdo1	Dusp6	Grin2d	Lmo4	P3h1	Rev1	Suv420h1
Abca1	Cdx2	Dym	Grin3b	Lmo7	P4ha1	Rev3l	Suz12
Abca12	Cebpa	Dyrk1a	Grm1	Lpar1	Pa2g4	Rfwd2	Sv2a
Abca2	Cebpb	Dzip1	Grm5	Lpar4	Pacs2	Rfx3	Synb
Abcb11	Celf1	E2f1	Gsc	Lpin1	Padi6	Rgn	Syne1
Abcb7	Celsr1	E2f3	Gsk3a	Lppr4	Pah	Rgs10	Syngap1
Abcc10	Cenpa	E2f4	Gstz1	Lrig1	Pak1	Rgs14	Synj1
Abcc4	Cenpb	E4f1	Gsx1	Lrig2	Pak1ip1	Rgs4	Sypl2
Abcc9	Cenpc1	Ebf2	Gtf2i	Lrp1	Pak2	Rgs5	Syt1
Abhd5	Cenpj	Ebp	Gtf2ird1	Lrp2	Pak4	Rgs7	Syt2
Abi1	Cenpu	Ecsit	Gucy1b3	Lrp5	Palb2	Rhbdf1	Sytl1
Abl1	Cep290	Edaradd	Gulo	Lrp6	Pank2	Rhbdf2	Sytl4
Abl2	Cerk	Edn2	Gusb	Lrpprc	Pappa	Rhcg	T
Acaca	Cers1	Ednrb	Gyk	Lrrc7	Pappa2	Rheb	T
Acacb	Cers3	Eef1a2	H2-Ab1	Lrrk1	Papss2	Rhobtb3	Tacc3
Acan	Cfl1	Eef2	H2afx	Lsamp	Pard3	Rhoj	Taf10
Acap3	Cfl2	Efnb2	H2-Oa	Lsr	Park2	Rhot1	Taf4a
Acd	Cflar	Egfr	H3f3a	Ltb	Park7	Ric8b	Tal1
Ace	Cftr	Egln1	H3f3b	Ltbp1	Parl	Rictor	Tal2
Ache	Cga	Egr1	H6pd	Ltbp3	Parp1	Rif1	Tarbp2
Acot11	Chaf1a	Egr2	Hadh	Ltbp4	Parp11	Ripk1	Tardbp
Acot13	Chat	Ehd1	Hadha	Ltbr	Parva	Ripk3	Tasp1
Acot7	Dlc1	Ehmt1	Hadhb	Ltn1	Parvb	Ripk4	Tax1bp1
Acox1	Dld	Ehmt2	Hamp	Lum	Patz1	Ripply2	Tbc1d1
Acp2	Dlg1	Ei24	Hand1	Macf1	Pax3	Rln1	Tbp
Acp5	Dlg2	Eif2ak3	Hand2	Mad2l1	Pax5	Rln3	Tbx1
Acsl3	Dlg4	Eif2ak4	Hap1	Mad2l2	Pax6	Rmi1	Tbx18
Acsl4	Dlg5	Eif2b5	Has2	Maea	Pax7	Rnaseh1	Tbx20
Acss1	Dlk1	Eif3c	Hat1	Mafa	Pax8	Rnaseh2b	Tbx5
Acta1	Dll1	Eif3m	Hax1	Mafg	Paxip1	Rnd3	Tbx6
Actb	Dll3	Eif4e2	Hba-x	Magel2	Pcdh15	Rnf111	Tcea1
Actg1	Dll4	Eif4ebp1	Hccs	Magoh	Pcdh18	Rnf165	Tceb3
Actn4	Dlx3	Eif4g2	Hcn2	Maml1	Pcgf2	Rnf2	Tcf12
Actr3	Dmbx1	Eif4h	Hcn4	Man2b1	Pck1	Rnf213	Tcf3
Acvr1	Dmd	Eif6	Hdac1	Map1b	Pcna	Rnf7	Tcf4
Acvr1b	Dmrta2	Elavl1	Hdac2	Map2	Pcsk1	Rnf8	Tcf7l1
Acvrl1	Dmtf1	Elf3	Hdac3	Map2k1	Pcsk1n	Rock2	Tcf7l2
Ada	Dmxl2	Elf5	Hdac4	Map2k2	Pcyt1a	Ror2	Tcirg1
Adam10	Dnaaf2	Elk4	Hdac8	Map2k5	Pdcd10	Rorc	Tcof1
Adam17	Dnah5	Elmod1	Hells	Map4k4	Pdcd2	Rpl24	Tdg
Adam22	Dnaja1	Elovl1	Helt	Mapk1	Pde10a	Rpl27a	Tdgf1
Adamts1	Dnaja3	Elovl4	Herc1	Mapk14	Pde3b	Rpl29	Tek
Adar	Dnajb6	Emg1	Herc3	Mapk6	Pde6b	Rpl38	Tenm4
Adarb1	Dnajc19	Eml1	Hes1	Mapk7	Pdgfa	Rps6ka3	Terf1
Adcy3	Dnajc24	Eng	Hes7	Mapk8	Pdgfb	Rps6kb1	Tert
Adcyap1	Dnajc3	Eno1	Hexa	March9	Pdgfra	Rps7	Tet1
Adcyap1r1	Dnajc5	Enpp1	Hexb	Mark2	Pdgfrb	Rpsa	Tet2
Add1	Dnajc6	Enpp2	Hey2	Mark3	Pdha1	Rptor	Tfam
Adgrf5	Dnase1l2	Entpd5	Hfe	Masp1	Pdia3	Rraga	Tfap2a
Adgrg6	Dnase2a	Entpd6	Hgf	Matn3	Pdlim7	Rrm2b	Tfap2b
Adh1	Socs3	Eomes	Hgs	Max	Pdpk1	Rrn3	Tfap2c
Adh5	Socs6	Ep300	Hhat	Mb	Pds5a	Rsph1	Tfb1m
Adh7	Socs7	Ep400	Hhex	Mbd5	Pds5b	Rspo3	Tfcp2l1
Adipoq	Sod1	Epas1	Hic1	Mbtps1	Pdss2	Rtel1	Tfdp1
Adipor2	Sod2	Epb4.1l5	Hif1a	Mc2r	Pdx1	Rtl1	Tfpi
Adk	Sos1	Epc1	Hif1an	Mc3r	Pdyn	Rttn	Tfr2
Adra2b	Sox10	Epcam	Hint1	Mc4r	Pea15a	Runx1	Tfrc
Adrb2	Sox11	Epg5	Hip1	Mcat	Peg10	Runx1t1	Tg
Adrbk1	Sox13	Ephb4	Hipk2	Mchr1	Peg3	Runx2	Tgfb1
Adrm1	Sox17	Erbb2	Hira	Mcl1	Pelo	Runx3	Tgfb2
Aebp1	Sox3	Erbb3	Hk2	Mcm10	Pepd	Rxra	Tgfbi
Aes	Sox7	Ercc1	Hlx	Mcm4	Per1	Rybp	Tgfbr1
Afap1l2	Sox8	Ercc2	Hmga1	Mcm9	Per2	Ryk	Tgfbr2
Aff4	Sox9	Ercc4	Hmga2	Mcoln1	Pes1	Ryr1	Tgif1
Afg3l2	Sp1	Ercc5	Hmgb1	Mcph1	Pex1	Ryr2	Tgm1
Afm	Sp2	Ercc6	Hmgcl	Mcu	Pex10	Safb	Tgs1
Ager	Sp3	Ereg	Hmox1	Mdc1	Pex11b	Sall1	Th
Ago2	Sp4	Erf	Hmx1	Mdfi	Pex13	Sall4	Thbd
Agpat2	Sp6	Erg	Hmx2	Mdm2	Pex2	Samd4	Thbs4
Agr2	Sp8	Eri1	Hmx3	Mdm4	Pex5	Satb1	Thoc1
Agrp	Spen	Ern1	Hnf1a	Me1	Pex7	Satb2	Thra
Agt	Spg7	Erp44	Hnf1b	Mecom	Pfdn1	Sav1	Thrb
Agtr1a	Spi1	Errfi1	Hnf4a	Mecp2	Pfn1	Sbds	Tial1
Ahcyl1	Spink1	Esam	Hnrnpc	Med1	Pgap3	Sbno2	Timp1
Ahi1	Spint1	Esr1	Hnrnpd	Med22	Pgf	Sc5d	Timp3
Ahnak	Spp1	Esrra	Hnrnpu	Med23	Pglyrp1	Scarb1	Tjp2
Ahr	Usp8	Esrrb	Hopx	Med24	Pglyrp2	Scd1	Tk2
Aifm1	Usp9x	Esrrg	Hormad1	Med30	Pglyrp3	Scgb1a1	Tkt
Aire	Utf1	Esx1	Hoxa13	Med31	Pglyrp4	Scn1a	Tle3
Airn	Vamp8	Ethe1	Hoxa2	Mef2c	Phex	Scn1b	Tln1
Akap13	Vangl2	Ets1	Hoxa5	Meg3	Phf2	Scn2a1	Tlr2
Akap17b	Vcam1	Ets2	Hoxa9	Memo1	Phgdh	Scn4a	Tlr4
Akap6	Vcan	Etv2	Hoxb8	Men1	Phlda2	Scn5a	Tlx2
Akap9	Vcl	Etv5	Hoxc13	Mesp1	Phospho1	Scn8a	Tmed2
Akr1b3	Vcp	Etv6	Hoxc9	Mesp2	Phox2a	Scnn1b	Tmeff2
Akt1	Vdr	Evc	Hoxd12	Mest	Phyh	Scnn1g	Tmem100
Akt2	Vegfa	Evc2	Hoxd13	Met	Pi4k2a	Scp2	Tmem119
Alas1	Vezf1	Evx2	Hp1bp3	Metap2	Pi4ka	Scrib	Tmem189
Aldh1a2	Vgf	Exoc4	Hprt	Mex3c	Pias2	Scyl1	Tmem27
Aldh5a1	Vhl	Ext1	Hr	Mfn1	Picalm	Sdc3	Tmem67
Alg13	Vipr1	Eya3	Hras	Mfn2	Piga	Sdhd	Tmem68
Alg5	Vipr2	Eya4	Hrc	Mfsd2a	Pik3c2a	Sec23b	Tmod1
Alkbh1	Vldlr	Ezh2	Hrh1	Mgat1	Pik3c3	Sec61a1	Tmprss6
Aloxe3	Vps18	Ezr	Hs3st1	Mgat2	Pik3ca	Secisbp2	Tmtc3
Alpl	Vps26a	F2	Hs6st1	Mgp	Pik3cg	Sel1l	Tnf
Alppl2	Vps53	F2r	Hsd17b12	Mia3	Pikfyve	Sele	Tnfaip1
Alx3	Vps54	F3	Hsd17b2	Mib1	Pin1	Selk	Tnfaip8l2
Ambp	Vti1a	Fadd	Hsd17b4	Mib2	Pink1	Selp	Tnfrsf11a
Amd1	Vti1b	Fads2	Hsd17b7	Mid2	Pinx1	Sema3a	Tnfrsf11b
Amn	Wasf1	Fah	Hsd3b7	Mier1	Pip4k2b	Sema3f	Tnfsf11
Amot	Wasf2	Fam20a	Hsf1	Mir96	Pip5k1c	Senp1	Tnik
Angptl2	Wasl	Fam20b	Hsp90b1	Mitf	Pir	Sepp1	Tnip1
Ank	Chd2	Fam20c	Hspa5	Mkks	Pisd	Serinc1	Tnks2
Ank1	Chd7	Fam73b	Hspb11	Mllt4	Pitpna	Serp1	Tnnt2
Ankrd11	Chd8	Fam83g	Hspd1	Mlst8	Pitx2	Serpine1	Tnnt3
Ankrd17	Chga	Fanca	Hspg2	Mmp14	Pitx3	Serpinh1	Tns3
Anks1b	Chm	Fancd2	Htr2b	Mmp16	Pkd1	Serpini2	Top2b
Ano1	Chmp5	Fancl	Htr2c	Mmp2	Pkd1l1	Sertad2	Topbp1
Ano6	Chn1	Farsa	Htr3a	Mmp7	Pkd2	Setd1a	Tor1a
Anp32b	Chrd	Fas	Htr6	Mnat1	Pkdcc	Setd1b	Tpd52l2
Anxa1	Chrm2	Fasn	Htra2	Mnt	Pkhd1	Setd2	Tph2
Anxa2	Chrm3	Fat1	Htt	Mnx1	Pknox1	Setd5	Tpm1
Ap1g1	Chrm4	Fat4	Hus1	Mogat2	Pkp3	Setd8	Tpmt
Ap3d1	Chrna3	Fbl	Huwe1	Morf4l1	Pla2g1b	Sfn	Tpo
Apba2	Chrne	Fbln1	Hydin	Mpi	Pla2g4a	Sfrp1	Tpp2
Apc	Chrng	Fbn2	Ibsp	Mpp5	Pla2g6	Sfrp2	Tpst1
Apc2	Chst11	Fbxl5	Icmt	Mpv17	Plac1	Sfrp5	Tpst2
Apex1	Chst14	Fbxo11	Id2	Mpzl3	Plag1	Sftpc	Tpt1
Apex2	Chsy1	Fbxw7	Id4	Mrap2	Plagl1	Sftpd	Tpx2
Aph1a	Chtf18	Fbxw8	Ids	Mre11a	Plagl2	Sgcg	Tra2b
Apln	Chtop	Fcgr2b	Idua	Mro	Plau	Sgms1	Traf2
Aplnr	Chuk	Fdft1	Ifih1	Msi2	Plcb1	Sgpl1	Traf3
Aplp1	Ciapin1	Fen1	Ifng	Mstn	Plcg1	Sh2b1	Traf4
Aplp2	Cideb	Fermt1	Ifngr2	Msx2	Plec	Sh3pxd2b	Traf6
Apob	Cir1	Fes	Ifrd1	Mtch2	Plg	Shank2	Trafd1
Apobec2	Cisd2	Fez1	Ift20	mt-Co1	Plin1	Shank3	Traip
Apoe	Cit	Fezf2	Ift57	Mterf2	Plin2	Sharpin	Tram2
App	Cited1	Ffar2	Ift80	Mterf3	Plk1	Shc1	Trat1
Aprt	Cited2	Ffar3	Ift88	Mterf4	Plk2	Shh	Trf
Aqp1	Cks1b	Fgf10	Igf1	Mtf2	Plk4	Shisa2	Trh
Aqp11	Clcf1	Fgf14	Igf1r	Mtfmt	Plod3	Shoc2	Trhr
Aqp2	Clcn1	Fgf16	Igf2	Mthfd1	Plp1	Shox2	Trib1
Aqp5	Clcn3	Fgf18	Igf2bp1	Mthfd1l	Plvap	Siah1a	Trib2
Aqp7	Clcn7	Fgf23	Igf2r	Mthfd2	Plxnd1	Sidt2	Trim28
Ar	Cldn1	Fgf3	Igfals	Mthfr	Pmch	Sik1	Trim33
Araf	Cldn4	Fgf8	Igfbp4	Mtm1	Pmm2	Sik3	Trim71
Arap3	Cldn7	Fgf9	Ighmbp2	Mtmr2	Pmp22	Sin3b	Trio
Arc	Clec16a	Fgfr1	Ihh	Mtor	Pnlip	Sirpa	Trip11
Arcn1	Clic4	Fgfr2	Ikbkap	Mtrr	Pnliprp2	Sirt1	Trip12
Arf4	Clip2	Fgfr3	Ikbke	Mttp	Pnn	Sirt6	Trp53
Arhgap1	Clk1	Fgfr4	Ikbkg	Muc5b	Pno1	Sirt7	Trp53bp1
Arhgap35	Clp1	Fgfrl1	Ikzf2	Musk	Pnpla6	Six1	Trp63
Arhgap6	Clpp	Fgg	Il10	Mut	Pnpla8	Ski	Trp73
Arid1a	Clps	Fhl1	Il15	Mxra7	Pnrc2	Skil	Trpc3
Arid3b	Clstn3	Fhod3	Il17a	Mybl1	Pofut1	Skp2	Trpm6
Arid4a	Cnbp	Fig4	Il1r1	Myc	Poglut1	Slc10a2	Trpm7
Arid5b	Cnga2	Fign	Il1rn	Mycbp2	Polb	Slc11a2	Trpv2
Arih2	Cngb1	Fkbp1a	Il2	Mycn	Polg	Slc12a1	Trpv5
Arl10	Cnih1	Fkbp4	Il20ra	Myd88	Polr2a	Slc12a2	Tsc1
Arl4d	Cnot3	Fkbp8	Il2ra	Myh1	Pomt1	Slc12a5	Tsc2
Arl6ip5	Cnp	Fkrp	Il2rb	Myh11	Pomt2	Slc12a6	Tsg101
Arnt	Cnpy3	Fktn	Il4ra	Myh4	Pon3	Slc12a7	Tshb
Arntl	Cnr1	Fli1	Il6	Myh9	Popdc2	Slc13a1	Tshr
Arpc1b	Cntn1	Flii	Il6st	Myl1	Por	Slc13a5	Tslp
Arpc2	Cntnap1	Flnb	Ilf3	Myl2	Porcn	Slc14a1	Tsn
Arrdc3	Col10a1	Flnc	Ilk	Myl7	Postn	Slc14a2	Ttbk2
Arsb	Col11a1	Flrt3	Immp2l	Mylpf	Pou1f1	Slc16a1	Ttc7
Arx	Col11a2	Flt1	Impad1	Myo5a	Pou2af1	Slc17a5	Ttc8
Asl	Col12a1	Flt3	Ing1	Myo6	Pou2f1	Slc17a6	Ttll1
Asns	Col13a1	Flt4	Inha	Myo7a	Pou3f2	Slc17a7	Ttll4
Aspa	Col19a1	Fmn1	Inhba	Myocd	Pou4f3	Slc18a2	Ttn
Aspm	Col1a1	Fn1	Inpp4a	Myog	Ppap2b	Slc19a1	Ttyh1
Ass1	Col1a2	Fnbp1l	Inpp5d	Myoz1	Ppard	Slc19a3	Tuba1a
Asxl1	Col27a1	Folr1	Inppl1	Mysm1	Pparg	Slc1a2	Tubg1
Asxl2	Col2a1	Fos	Ins2	N6amt1	Ppargc1a	Slc20a1	Tusc2
Atad3a	Col4a3	Fosl1	Insig1	Naa40	Ppargc1b	Slc20a2	Twist1
Ate1	Col4a3bp	Fosl2	Insr	Nab2	Ppib	Slc22a5	Twist2
Atf2	Col4a4	Foxa1	Ints1	Nabp2	Ppp1r13b	Slc24a4	Twsg1
Atf4	Col5a2	Foxa2	Invs	Naca	Ppp1r13l	Slc25a12	Txn1
Atf5	Col5a3	Foxb1	Ip6k1	Naglu	Ppp1r15b	Slc25a19	Txn2
Atg16l1	Col6a3	Foxf2	Ipmk	Nags	Ppp1r3b	Slc25a21	Txnrd1
Atg3	Col7a1	Foxh1	Iqce	Nasp	Ppp1r8	Slc25a25	Tyr
Atg5	Colq	Foxj1	Irf6	Nav2	Ppp1r9b	Slc25a26	Tyrp1
Atg7	Commd1	Foxl1	Irs1	Nbea	Ppp2ca	Slc25a30	Uba2
Atm	Comp	Foxl2	Irs2	Nbn	Ppp2r1a	Slc26a2	Uba6
Atmin	Cops3	Foxn1	Irs4	Ncam1	Ppp3ca	Slc26a3	Ubb
Atn1	Cops5	Foxo1	Irx3	Nckap1	Ppp3cb	Slc26a5	Ubc
Atox1	Cops8	Foxp2	Isl1	Ncoa2	Ppp3r1	Slc27a4	Ube2a
Atp11a	Coq7	Foxp3	Itch	Ncoa3	Ppp5c	Slc27a5	Ube2l3
Atp1a3	Coq9	Frem2	Itga11	Ncoa6	Prcp	Slc29a1	Ube3a
Atp2a2	Cox10	Frs2	Itga5	Ncor1	Prdm1	Slc2a1	Ube3b
Atp2b2	Cox17	Fshr	Itga9	Ncor2	Prdx3	Slc2a2	Ubp1
Atp2c1	Cox4i2	Fst	Itgav	Ncstn	Prep	Slc2a4	Ubr1
Atp5a1	Cox6a1	Fto	Itgb1	Ndc1	Prex1	Slc2a8	Ubr2
Atp6v0a4	Cpt1c	Fuom	Itgb1bp1	Ndfip1	Prex2	Slc2a9	Ubr3
Atp6v0c	Crbn	Furin	Itgb8	Ndufa13	Prf1	Slc30a1	Ubr4
Atp7a	Creb1	Fus	Itpa	Ndufs4	Prickle1	Slc30a4	Ubr5
Atp7b	Creb3l1	Fut8	Itpk1	Ndufs6	Prkaa2	Slc30a5	Uchl1
Atp8a2	Creb3l2	Fxn	Itpkb	Neb	Prkab1	Slc30a7	Uchl3
Atp8b1	Crebbp	Fxr1	Itsn1	Nedd4	Prkaca	Slc31a1	Uchl5
Atr	Crh	Fzd4	Jag1	Negr1	Prkar1a	Slc32a1	Ucp1
Atrn	Crhbp	Fzd9	Jak1	Nek1	Prkar2b	Slc34a1	Ugcg
Atrx	Crk	Fzr1	Jak2	Nek7	Prkcd	Slc34a2	Ugdh
Atxn1	Crkl	G0s2	Jam3	Nelfb	Prkcdbp	Slc35c1	Ugt8a
Atxn1l	Crlf3	G3bp1	Jarid2	Neu1	Prkch	Slc35d1	Uhrf1
Atxn2	Crtap	G6pc	Jmjd6	Neurl2	Prkci	Slc37a4	Umod
Atxn7	Cse1l	G6pc3	Jun	Neurod2	Prkdc	Slc38a10	Unc5b
Aurka	Csf1	G6pdx	Jund	Neurod4	Prkg2	Slc39a1	Unc5c
Aurkb	Csf1r	Gab1	Jup	Neurog2	Prkra	Slc39a13	Unc79
Avpr2	Csf2	Gabbr1	Kalrn	Neurog3	Prlr	Slc39a14	Upk2
Axin1	Csgalnact1	Gabbr2	Kat2a	Nf1	Prmt1	Slc39a2	Uqcrfs1
Axin2	Csk	Gabpa	Kat6a	Nf2	Prmt3	Slc39a4	Uros
Azin1	Csnk1d	Gabra1	Kat6b	Nfasc	Prmt5	Slc3a1	Usf2
B3galt2	Csnk2a1	Gabrg2	Kat7	Nfat5	Procr	Slc40a1	Ush1c
B4galt1	Csnk2b	Gad2	Kcna2	Nfatc3	Prodh	Slc4a1	Usp1
B4galt5	Csrp2bp	Gadd45gip1	Kcna3	Nfe2l1	Prokr2	Slc4a10	Usp14
Bgn	Csrp3	Gal	Kcnh2	Nfe2l2	Prom1	Slc4a2	Usp22
Bhlha15	Cst6	Galc	Kcnj1	Nfib	Prop1	Slc4a4	Usp24
Bhlhe22	Ctbp2	Galnt3	Kcnj10	Nfil3	Prrx1	Slc51a	Usp38
Bhmt	Ctcf	Gamt	Kcnj11	Nfix	Prrxl1	Slc5a1	Usp7
Birc6	Ctgf	Gan	Kcnj12	Nfkb1	Prss8	Slc5a2	Wdr48
Blm	Cth	Gap43	Kcnj16	Nfkb2	Prx	Slc5a6	Wfs1
Bmi1	Ctnna1	Gars	Kcnj6	Nfkbia	Psap	Slc6a1	Whrn
Bmp2	Ctnna2	Gas1	Kcnk5	Nfxl1	Psat1	Slc6a19	Whsc1
Bmp4	Ctnnb1	Gata1	Kcnma1	Ngf	Psen1	Slc6a2	Wls
Bmp5	Ctsc	Gata2	Kcnq1	Ngfr	Psmc1	Slc6a3	Wnk1
Bmp6	Ctsd	Gata3	Kcnq1ot1	Ninj1	Psmc3	Slc6a5	Wnt10a
Bmp7	Ctsf	Gata4	Kdf1	Nipbl	Psmc4	Slc6a6	Wnt2
Bmp8b	Ctsk	Gata6	Kdm1a	Nkd1	Psmd4	Slc6a8	Wnt3
Bmper	Ctsl	Gatad2a	Kdm2b	Nkx1-1	Psme3	Slc6a9	Wnt3a
Bmpr1a	Cttn	Gatm	Kdm4d	Nkx2-1	Psmg1	Slc7a1	Wnt4
Bmpr2	Cubn	Gba	Kdm5b	Nkx2-2	Ptbp2	Slc7a10	Wnt5a
Bnc2	Cul1	Gbp2b	Kdm6a	Nkx2-3	Ptch1	Slc7a7	Wt1
Bnip3l	Cul3	Gbx2	Kdm8	Nkx2-5	Pten	Slc8a1	Wwox
Bptf	Cul4a	Gcg	Kdr	Nkx3-2	Ptf1a	Slc9a1	Wwtr1
Braf	Cul4b	Gck	Keap1	Nlgn2	Ptges3	Slit3	Xbp1
Brca1	Cul7	Gclc	Khdrbs1	Nlgn3	Ptgs2	Slitrk1	Xdh
Brca2	Cul9	Gcm1	Kidins220	Nlk	Pth1r	Slitrk6	Xirp1
Brd1	Cux1	Gdf15	Kif11	Nlrc3	Pthlh	Slurp1	Xirp2
Brd2	Cxcl14	Gdf5	Kif14	Nlrp3	Ptk2	Slx4	Xist
Brd4	Cxcr4	Gdf6	Kif16b	Nlrx1	Ptp4a2	Smad1	Xpa
Brk1	Cybb	Gfap	Kif19a	Nme1	Ptp4a3	Smad2	Xpnpep1
Brpf1	Cycs	Gfi1	Kif1a	Nmnat2	Ptpmt1	Smad4	Xrcc1
Brwd3	Cyld	Gfod2	Kif26a	Nmur2	Ptpn1	Smad5	Xrcc2
Bscl2	Cyp11a1	Gfra2	Kif3a	Noa1	Ptpn11	Smad7	Xrcc4
Bsg	Cyp19a1	Gga1	Kif3b	Noc3l	Ptpn12	Smarca5	Xrcc5
Bsx	Cyp26b1	Gga2	Kif5a	Nod2	Ptpn14	Smarcad1	Xrcc6
Btaf1	Cyp27b1	Gga3	Kif5b	Nodal	Ptpn2	Smarcal1	Xylt1
Btbd9	Cyp51	Ggt1	Kifap3	Nog	Ptpn23	Smc3	Yap1
Btd	Cyp7a1	Ghr	Kiss1	Nos1	Ptpn6	Smg1	Ybx1
Btk	Daam1	Ghrh	Kiss1r	Nos3	Ptpn9	Smn1	Ywhaq
Btrc	Daam2	Ghrhr	Kit	Notch1	Ptprb	Smo	Yy1
Bub1	Dab1	Ghsr	Kitl	Notch2	Ptprj	Smoc1	Zbtb16
Bub1b	Dab2	Gigyf2	Kl	Notch3	Ptprs	Smpd1	Zbtb17
C1galt1	Dact1	Gimap5	Klb	Nova1	Ptrh2	Smpd3	Zbtb20
C1galt1c1	Dact3	Gins1	Klf2	Nox3	Pts	Sms	Zc3h12a
C1qbp	Dad1	Gipc1	Klf3	Npas3	Pttg1	Smtn	Zc3hc1
C3	Dag1	Git1	Klf8	Npc1	Pum1	Smurf2	Zcchc11
C330007P06Rik	Dagla	Gja1	Klk4	Npc2	Pura	Smyd1	Zcchc14
Cacna1a	Dap3	Gjb1	Kmt2a	Npepps	Pxn	Snai1	Zdhhc13
Cacna1d	Daxx	Gjb2	Kmt2b	Npm1	Pygo2	Snai2	Zdhhc15
Cacna2d2	Dazap1	Gjb5	Kmt2c	Nppc	Pyy	Snap25	Zdhhc17
Cacnb2	Dbh	Gjc1	Kmt2e	Npr2	Qk	Snap47	Zeb1
Cacnb4	Dbi	Glb1	Kras	Npr3	Rab27a	Snca	Zeb2
Cacng2	Dbn1	Glce	Krit1	Nprl3	Rab6b	Snip1	Zfand5
Cadm1	Dbnl	Gldc	Krt1	Nptn	Rab8a	Snrpn	Zfhx3
Cadps2	Dchs1	Glg1	Krt10	Npy	Rac1	Snx13	Zfp110
Camk4	Dclre1b	Gli2	Krt16	Npy1r	Racgap1	Snx27	Zfp148
Capn3	Dctn1	Gli3	Krt4	Npy2r	Rad18	Snx5	Zfp36
Capn7	Ddc	Glis3	Krt6b	Nqo1	Rad23b	Socs1	Zfp36l1
Caprin1	Ddr1	Glmn	Krt8	Nr1d1	Rad50	Sppl3	Zfp423
Car2	Ddr2	Glp1r	Ky	Nr1h4	Rad51	Spr	Zfp521
Carm1	Ddx11	Glp2r	L1cam	Nr2c2	Rad51c	Spred1	Zfpm1
Cask	Ddx20	Glra1	Lactb	Nr2e1	Rad51d	Spred2	Zfr
Casp8	Ddx52	Glrx3	Lama1	Nr2f2	Rad54l2	Sprn	Zfx
Casp9	Ddx58	Gltscr1l	Lama2	Nr3c1	Rad9a	Spry4	Zic1
Casq1	Dedd	Gm6484	Lama3	Nr3c2	Rad9b	Sptan1	Zic3
Casr	Degs1	Gmnn	Lama4	Nr4a3	Raf1	Sptbn1	Zic4
Cav1	Derl1	Gna11	Lama5	Nr5a1	Rag2	Sptbn4	Zic5
Cav3	Derl2	Gna13	Lamb2	Nr5a2	Rai1	Sptlc2	Zmiz1
Cbfa2t2	Dgat1	Gnai2	Lamc1	Nr6a1	Ramp3	Src	Zmpste24
Cbl	Dgat2	Gnao1	Lamp2	Nrarp	Ranbp1	Srf
Cbs	Dgkd	Gnas	Lamtor1	Nras	Rangap1	Srrt
Cbx5	Dhcr24	Gnaz	Lamtor2	Nrcam	Rapgef2	Srsf10
Cbx6	Dhcr7	Gnb5	Large	Nrd1	Rapgef3	Srsf4
Cby1	Dhrs3	Gne	Larp7	Nrg1	Rara	Srsf7
Cc2d1a	Diap1	Gng3	Lasp1	Nrg2	Rarb	Ss18
Cc2d2a	Diap3	Gnl3	Lats1	Nrn1	Rarg	Ssbp3
Ccdc134	Dicer1	Gnpat	Lats2	Nrp1	Rasa1	Ssfa2
Ccdc88a	Dido1	Gnpnat1	Lbr	Nrp2	Rasa3	Ssr1
Cckbr	Dio2	Gnptab	Lbx1	Nrxn2	Rasd2	Ssr3
Ccl2	Dio3	Gnrh1	Ldb1	Nsdhl	Rasgrf1	Sstr5
Ccm2	Disp1	Golm1	Ldb3	Nsun2	Rasip1	St14
*: Selected MGI phenotype terms: MP:0009674: decreased birth weight; MP:0009703: decreased birth body size; MP:0005459: decreased percent body fat; MP:0012322: decreased total tissue mass; MP:0001255: decreased body height; MP:0001258: decreased body length; MP:0001262: decreased body weight; MP:0008974: proportional dwarf; MP:0013138: thin body; MP:0003961: decreased lean body mass; MP:0001732: …

## Sheet: Zebrafish orthologs
Gene level classification: Zebrafish orthologs from ZFIN with growth associated phenotype term
ZFIN ID	ZFIN symbol	ZFIN ID	ZFIN symbol	ZFIN ID	ZFIN symbol
ZDB-GENE-100812-9	abl1	ZDB-GENE-030131-7773	gas6	ZDB-GENE-010126-4	ntrk3b
ZDB-GENE-020809-2	abl2	ZDB-GENE-130128-1	gas7a	ZDB-GENE-030131-377	ogfr
ZDB-GENE-040426-1565	acsl4a	ZDB-GENE-130614-1	gas7b	ZDB-GENE-061207-32	ogfrl1
ZDB-GENE-051127-39	actn2b	ZDB-GENE-030131-1980	gas8	ZDB-GENE-070112-932	ogg1
ZDB-GENE-980526-527	acvr1ba	ZDB-GENE-990415-82	gata3	ZDB-GENE-040426-2882	olfm2a
ZDB-GENE-131003-2	adgra3	ZDB-GENE-980526-476	gata4	ZDB-GENE-030131-6960	orc1
ZDB-GENE-040817-1	agrp	ZDB-GENE-090312-17	gdf10a	ZDB-GENE-081028-57	osgin2
ZDB-GENE-030131-6735	aip	ZDB-GENE-120316-1	gdf10b	ZDB-GENE-040426-2085	pak7
ZDB-GENE-030131-9753	akap12b	ZDB-GENE-040427-2	gdf11	ZDB-GENE-030925-47	pard3
ZDB-GENE-030131-482	akt1s1	ZDB-GENE-100107-1	gdf2	ZDB-GENE-010319-35	pard6gb
ZDB-GENE-011010-3	aldh1a2	ZDB-GENE-980526-389	gdf3	ZDB-GENE-001031-1	pax6b
ZDB-GENE-050706-192	amh	ZDB-GENE-990415-39	gdf5	ZDB-GENE-080804-1	pcdh18b
ZDB-GENE-030916-4	ankrd6b	ZDB-GENE-980526-373	gdf6a	ZDB-GENE-030918-2	pdgfaa
ZDB-GENE-030131-6664	anxa1a	ZDB-GENE-980526-442	gdf6b	ZDB-GENE-060929-124	pdgfab
ZDB-GENE-040426-1119	ap1s1	ZDB-GENE-990714-1	gdf7	ZDB-GENE-050208-525	pdgfba
ZDB-GENE-031112-7	apc	ZDB-GENE-050221-7	gdf9	ZDB-GENE-131121-332	pdgfbb
ZDB-GENE-050306-15	apobec2a	ZDB-GENE-010226-1	gdnfa	ZDB-GENE-071217-2	pdgfc
ZDB-GENE-090618-1	apobec2b	ZDB-GENE-030131-3756	gemin2	ZDB-GENE-071217-1	pdgfd
ZDB-GENE-010724-18	apoea	ZDB-GENE-060810-186	gfer	ZDB-GENE-990415-208	pdgfra
ZDB-GENE-980526-368	apoeb	ZDB-GENE-050522-534	gfi1aa	ZDB-GENE-030805-2	pdgfrb
ZDB-GENE-020220-1	appb	ZDB-GENE-040116-8	gfi1ab	ZDB-GENE-040426-901	pdgfrl
ZDB-GENE-120215-193	artna	ZDB-GENE-091118-129	gfi1b	ZDB-GENE-040426-2092	pdlim7
ZDB-GENE-040426-1512	asah1b	ZDB-GENE-030725-2	gh1	ZDB-GENE-990415-206	pes
ZDB-GENE-980526-90	ascl1a	ZDB-GENE-040426-1537	ghitm	ZDB-GENE-120928-4	pgfa
ZDB-GENE-030131-8003	atl1	ZDB-GENE-070509-1	ghra	ZDB-GENE-131127-445	pgfb
ZDB-GENE-020419-11	atp6v1e1b	ZDB-GENE-071119-4	ghrb	ZDB-GENE-040426-2675	pi4k2a
ZDB-GENE-040801-161	aurka	ZDB-GENE-070426-1	ghrh	ZDB-GENE-030131-4041	pigp
ZDB-GENE-000403-1	axin1	ZDB-GENE-050315-2	ghrhra	ZDB-GENE-130409-1	pik3ca
ZDB-GENE-060628-3	b4galt5	ZDB-GENE-110127-2	ghrhrb	ZDB-GENE-040426-1128	pik3cd
ZDB-GENE-010416-1	bambia	ZDB-GENE-070622-2	ghrl	ZDB-GENE-041212-53	pink1
ZDB-GENE-050208-492	bap1	ZDB-GENE-070912-238	ghsra	ZDB-GENE-030421-3	plcg1
ZDB-GENE-050522-28	barx1	ZDB-GENE-090327-1	ghsrb	ZDB-GENE-040718-10	pls3
ZDB-GENE-060126-1	bbs1	ZDB-GENE-040831-4	gle1	ZDB-GENE-070613-1	plxna3
ZDB-GENE-060126-2	bbs4	ZDB-GENE-091204-120	glis2b	ZDB-GENE-050302-63	plxnb1a
ZDB-GENE-000412-1	bdnf	ZDB-GENE-050221-1	gna12a	ZDB-GENE-090812-4	plxnb1b
ZDB-GENE-060526-211	bmp10	ZDB-GENE-030131-5024	gna13a	ZDB-GENE-050107-4	pnpla6
ZDB-GENE-030131-6115	bmp15	ZDB-GENE-030131-8277	gna13b	ZDB-GENE-081105-87	porcn
ZDB-GENE-980526-388	bmp2a	ZDB-GENE-090417-2	gnas	ZDB-GENE-041114-185	ppm1bb
ZDB-GENE-980526-474	bmp2b	ZDB-GENE-050417-59	gng2	ZDB-GENE-030616-609	ppp1cb
ZDB-GENE-030131-7192	bmp3	ZDB-GENE-030131-4714	gnptab	ZDB-GENE-030131-6529	ppp1cbl
ZDB-GENE-980528-2059	bmp4	ZDB-GENE-011119-1	gpc4	ZDB-GENE-041011-3	ppp1r12a
ZDB-GENE-040426-1413	bmp5	ZDB-GENE-070914-1	gpr101	ZDB-GENE-010724-11	ppp1r12c
ZDB-GENE-050306-42	bmp6	ZDB-GENE-040822-32	grb10a	ZDB-GENE-070912-646	ppp2r3a
ZDB-GENE-000208-25	bmp7a	ZDB-GENE-091020-12	grb10b	ZDB-GENE-080219-32	ppp4cb
ZDB-GENE-060929-328	bmp7b	ZDB-GENE-120313-3	grb14	ZDB-GENE-030131-2709	prdm14
ZDB-GENE-030912-13	bmp8a	ZDB-GENE-041121-1	grb2a	ZDB-GENE-080613-2	prdm16
ZDB-GENE-030219-146	bmper	ZDB-GENE-040426-1975	grb2b	ZDB-GENE-050522-159	prdx5
ZDB-GENE-000502-1	bmpr1aa	ZDB-GENE-070112-332	greb1	ZDB-GENE-030724-5	prickle1a
ZDB-GENE-040912-150	bmpr1ab	ZDB-GENE-030131-4022	greb1l	ZDB-GENE-990415-207	prph
ZDB-GENE-991208-8	bmpr1ba	ZDB-GENE-030911-9	grem2b	ZDB-GENE-991119-4	psen1
ZDB-GENE-090610-1	bmpr1bb	ZDB-GENE-030131-8434	grna	ZDB-GENE-000330-9	psen2
ZDB-GENE-070618-1	bmpr2a	ZDB-GENE-030131-7393	grnb	ZDB-GENE-980526-196	ptch1
ZDB-GENE-070618-2	bmpr2b	ZDB-GENE-040426-2733	grtp1a	ZDB-GENE-031114-5	ptk2aa
ZDB-GENE-030131-6560	boc	ZDB-GENE-050417-346	grtp1b	ZDB-GENE-020114-1	ptk2ab
ZDB-GENE-050311-1	btc	ZDB-GENE-050302-175	hapln1a	ZDB-GENE-080207-1	ptk2ba
ZDB-GENE-020129-1	cacna1c	ZDB-GENE-020828-1	has2	ZDB-GENE-020507-1	ptk2bb
ZDB-GENE-021030-4	cad	ZDB-GENE-080204-119	hbegfa	ZDB-GENE-081105-117	ptk6a
ZDB-GENE-090313-229	cald1b	ZDB-GENE-070820-6	hbegfb	ZDB-GENE-060929-1150	ptk6b
ZDB-GENE-040812-2	caprin2	ZDB-GENE-020419-32	hdac1	ZDB-GENE-050522-216	ptk7a
ZDB-GENE-011210-1	casp3a	ZDB-GENE-040426-847	hdac3	ZDB-GENE-030624-1	ptn
ZDB-GENE-030825-5	casp9	ZDB-GENE-040426-2104	hdgfrp2	ZDB-GENE-030131-5911	ptpn11a
ZDB-GENE-990415-171	cdh2	ZDB-GENE-050213-2	hdgfrp3	ZDB-GENE-070424-54	ptpro
ZDB-GENE-040816-1	cdh5	ZDB-GENE-990415-130	hesx1	ZDB-GENE-070424-36	rab8a
ZDB-GENE-980526-330	cdx4	ZDB-GENE-030131-651	hfe2	ZDB-GENE-060526-165	rabep1
ZDB-GENE-030902-4	cecr1a	ZDB-GENE-041014-2	hgfa	ZDB-GENE-070112-572	rabep2
ZDB-GENE-041210-77	cecr1b	ZDB-GENE-130530-1031	hgfac	ZDB-GENE-070314-1	rargb
ZDB-GENE-000501-1	celf1	ZDB-GENE-041014-3	hgfb	ZDB-GENE-030131-848	rbb4l
ZDB-GENE-030131-215	cfl1	ZDB-GENE-030131-6107	hgs	ZDB-GENE-030131-445	rbbp4
ZDB-GENE-040715-2	cga	ZDB-GENE-980526-299	hhex	ZDB-GENE-060929-244	rbms3
ZDB-GENE-131121-137	cgref1	ZDB-GENE-030131-4827	hhip	ZDB-GENE-060718-1	rerea
ZDB-GENE-040724-100	cgrrf1	ZDB-GENE-030826-19	hif1an	ZDB-GENE-131018-1	rerg
ZDB-GENE-990415-33	chd	ZDB-GENE-040426-2766	hnrnpr	ZDB-GENE-040527-1	rgma
ZDB-GENE-041111-187	chd4a	ZDB-GENE-000822-4	hoxc13a	ZDB-GENE-040527-2	rgmb
ZDB-GENE-040426-1934	chn1	ZDB-GENE-000822-5	hoxc13b	ZDB-GENE-040801-150	rgs3a
ZDB-GENE-980526-137	chrna1	ZDB-GENE-990415-92	hspa8	ZDB-GENE-040704-75	rhbdf1a
ZDB-GENE-041001-150	churc1	ZDB-GENE-030828-12	hspa9	ZDB-GENE-040322-2	rhoab
ZDB-GENE-110411-244	clcf1	ZDB-GENE-021206-1	hspd1	ZDB-GENE-120809-2	rlim
ZDB-GENE-990415-259	clns1a	ZDB-GENE-040704-64	htra1a	ZDB-GENE-001019-1	robo2
ZDB-GENE-040426-1064	clstn1	ZDB-GENE-080219-7	htra1b	ZDB-GENE-000209-4	robo3
ZDB-GENE-060315-3	cnpy1	ZDB-GENE-040801-245	htra3a	ZDB-GENE-040718-44	rspo1
ZDB-GENE-990630-12	cntn2	ZDB-GENE-131120-192	htra4	ZDB-GENE-030710-1	rtn4a
ZDB-GENE-090312-196	col19a1	ZDB-GENE-990415-131	htt	ZDB-GENE-040310-1	rtn4r
ZDB-GENE-030131-9102	col1a1a	ZDB-GENE-030616-608	iars2	ZDB-GENE-030109-2	ruvbl1
ZDB-GENE-040426-750	creb1a	ZDB-GENE-061215-37	ids	ZDB-GENE-030109-1	ruvbl2
ZDB-GENE-040312-2	crim1	ZDB-GENE-040614-2	ift20	ZDB-GENE-070209-277	ryk
ZDB-GENE-080204-107	csf1a	ZDB-GENE-010607-2	igf1	ZDB-GENE-020228-2	sall1a
ZDB-GENE-061215-106	csf1b	ZDB-GENE-020503-1	igf1ra	ZDB-GENE-060328-2	sall4
ZDB-GENE-030131-102	ctgfa	ZDB-GENE-020503-2	igf1rb	ZDB-GENE-030116-3	scfd1
ZDB-GENE-070705-82	ctgfb	ZDB-GENE-991111-3	igf2a	ZDB-GENE-030616-572	scrib
ZDB-GENE-040426-2575	ctnnb2	ZDB-GENE-030131-2935	igf2b	ZDB-GENE-050302-80	scube2
ZDB-GENE-040426-2650	ctsba	ZDB-GENE-060929-1258	igf2bp1	ZDB-GENE-021206-3	sdc2
ZDB-GENE-991105-4	cx43	ZDB-GENE-070912-44	igf2bp2a	ZDB-GENE-990715-2	sema3d
ZDB-GENE-030318-1	cxcl12a	ZDB-GENE-060503-536	igf2bp2b	ZDB-GENE-030131-8969	sema5a
ZDB-GENE-010614-1	cxcr4b	ZDB-GENE-000308-1	igf2bp3	ZDB-GENE-030327-7	sepn1
ZDB-GENE-030131-8557	cyfip1	ZDB-GENE-041014-300	igf2r	ZDB-GENE-040310-5	sfrp1a
ZDB-GENE-040426-3	cyr61	ZDB-GENE-061009-25	igfals	ZDB-GENE-011108-2	sfrp5
ZDB-GENE-030911-6	daam1a	ZDB-GENE-021231-1	igfbp1a	ZDB-GENE-030131-2860	sgk1
ZDB-GENE-040303-1	dab2	ZDB-GENE-081210-3	igfbp1b	ZDB-GENE-030131-9632	sgk2a
ZDB-GENE-081104-516	dab2ipa	ZDB-GENE-000125-12	igfbp2a	ZDB-GENE-060929-44	sgk2b
ZDB-GENE-030131-2449	dab2ipb	ZDB-GENE-090107-3	igfbp2b	ZDB-GENE-070424-62	sgk3
ZDB-GENE-030131-9975	dact2	ZDB-GENE-040412-1	igfbp3	ZDB-GENE-040303-3	sh3bp4a
ZDB-GENE-011101-2	dcc	ZDB-GENE-070620-8	igfbp5a	ZDB-GENE-980526-166	shha
ZDB-GENE-010102-1	dcn	ZDB-GENE-040319-2	igfbp5b	ZDB-GENE-051030-21	shox
ZDB-GENE-040426-1246	def6a	ZDB-GENE-090521-1	igfbp6a	ZDB-GENE-990415-128	six3b
ZDB-GENE-010406-5	dhfr	ZDB-GENE-090521-2	igfbp6b	ZDB-GENE-990715-9	skia
ZDB-GENE-021217-2	diexf	ZDB-GENE-040426-2423	igfbp7	ZDB-GENE-990715-10	skib
ZDB-GENE-030327-4	dio2	ZDB-GENE-051019-1	il11a	ZDB-GENE-070912-548	skila
ZDB-GENE-090313-406	dkk1a	ZDB-GENE-051019-2	il11b	ZDB-GENE-080723-40	skilb
ZDB-GENE-990708-5	dkk1b	ZDB-GENE-060724-1	il12a	ZDB-GENE-040426-2854	skiv2l2
ZDB-GENE-041014-73	dll4	ZDB-GENE-050525-3	il12ba	ZDB-GENE-080722-5	skor1a
ZDB-GENE-030828-4	dnd1	ZDB-GENE-030131-7937	il12bb	ZDB-GENE-050419-82	skor1b
ZDB-GENE-031105-1	dpysl2b	ZDB-GENE-020320-5	il17rd	ZDB-GENE-120117-1	slc16a2
ZDB-GENE-050720-2	dpysl3	ZDB-GENE-040702-2	il1b	ZDB-GENE-050213-1	slc35b2
ZDB-GENE-040718-219	dusp22a	ZDB-GENE-100204-1	il4	ZDB-GENE-010525-1	slc4a1a
ZDB-GENE-050417-257	dusp22b	ZDB-GENE-050227-5	il4r.1	ZDB-GENE-030722-3	slit1a
ZDB-GENE-030613-1	dusp6	ZDB-GENE-120509-1	il6	ZDB-GENE-010306-3	slit2
ZDB-GENE-041118-20	dvl2	ZDB-GENE-060421-4388	ing1	ZDB-GENE-010306-4	slit3
ZDB-GENE-010319-1	dvl3a	ZDB-GENE-040718-147	ing2	ZDB-GENE-991119-8	smad1
ZDB-GENE-040426-989	dynlrb1	ZDB-GENE-040109-3	ing3	ZDB-GENE-990603-7	smad2
ZDB-GENE-040526-1	dzip1	ZDB-GENE-050522-47	ing4	ZDB-GENE-000509-3	smad3a
ZDB-GENE-050913-103	e4f1	ZDB-GENE-031016-1	ing5a	ZDB-GENE-030128-4	smad3b
ZDB-GENE-040625-109	eaf1	ZDB-GENE-030616-462	ing5b	ZDB-GENE-990603-9	smad5
ZDB-GENE-040625-179	eaf2	ZDB-GENE-060503-554	inha	ZDB-GENE-011015-1	smad6a
ZDB-GENE-130403-1	efemp1	ZDB-GENE-000210-21	inhbaa	ZDB-GENE-050419-198	smad6b
ZDB-GENE-041212-8	efemp2a	ZDB-GENE-050525-2	inhbab	ZDB-GENE-030128-3	smad7
ZDB-GENE-030219-125	efemp2b	ZDB-GENE-990415-2	inhbb	ZDB-GENE-031014-1	smad9
ZDB-GENE-070922-1	egf	ZDB-GENE-030131-3904	inppl1a	ZDB-GENE-030605-1	smarca4a
ZDB-GENE-030918-1	egfra	ZDB-GENE-040426-1810	insm1a	ZDB-GENE-041210-303	smarcal1
ZDB-GENE-100308-1	egfrb	ZDB-GENE-020503-3	insra	ZDB-GENE-990715-16	smn1
ZDB-GENE-980526-320	egr1	ZDB-GENE-020503-4	insrb	ZDB-GENE-980526-89	smo
ZDB-GENE-030723-6	egr2a	ZDB-GENE-980526-112	isl1	ZDB-GENE-021031-5	smoc2
ZDB-GENE-980526-283	egr2b	ZDB-GENE-980526-562	isl2a	ZDB-GENE-040426-2744	smurf1
ZDB-GENE-040718-394	egr3	ZDB-GENE-030131-179	ist1	ZDB-GENE-030131-1830	smurf2
ZDB-GENE-040822-8	epb41l3a	ZDB-GENE-031116-52	itga5	ZDB-GENE-980526-514	snai1b
ZDB-GENE-021106-1	epb41l3b	ZDB-GENE-060616-382	itgav	ZDB-GENE-030131-571	snw1
ZDB-GENE-081104-264	eps15	ZDB-GENE-011128-4	jag1b	ZDB-GENE-041210-171	socs2
ZDB-GENE-060503-274	eps15l1a	ZDB-GENE-980526-142	jak1	ZDB-GENE-070720-4	socs4
ZDB-GENE-140213-1	eps15l1b	ZDB-GENE-070725-4	jak3	ZDB-GENE-061013-408	socs5a
ZDB-GENE-040426-871	eps8	ZDB-GENE-040426-2666	junbb	ZDB-GENE-080722-18	socs5b
ZDB-GENE-031118-121	erbb2	ZDB-GENE-050522-514	katna1	ZDB-GENE-030131-1670	socs6b
ZDB-GENE-050107-1	erbb3b	ZDB-GENE-061226-1	kcnh1a	ZDB-GENE-030909-1	sox2
ZDB-GENE-030131-6256	errfi1	ZDB-GENE-121128-4	kcnh1b	ZDB-GENE-980526-333	sox3
ZDB-GENE-060929-748	esm1	ZDB-GENE-040724-166	kdm6bb	ZDB-GENE-080410-1	sp2
ZDB-GENE-030116-2	esr2a	ZDB-GENE-041001-112	kdr	ZDB-GENE-030131-3654	sp8b
ZDB-GENE-041124-3	ext2	ZDB-GENE-041014-170	kidins220a	ZDB-GENE-040426-2313	sp9
ZDB-GENE-041124-2	extl3	ZDB-GENE-030131-7824	kidins220b	ZDB-GENE-040426-2331	spast
ZDB-GENE-990712-18	eya1	ZDB-GENE-030820-1	kif1b	ZDB-GENE-040426-2338	spred1
ZDB-GENE-040724-125	fam20b	ZDB-GENE-110221-1	kl	ZDB-GENE-030131-7038	spry2
ZDB-GENE-040426-2495	fam53b	ZDB-GENE-021115-9	klf6a	ZDB-GENE-010803-2	spry4
ZDB-GENE-090112-3	fbn2b	ZDB-GENE-041114-205	klhl12	ZDB-GENE-030131-3809	src
ZDB-GENE-040426-2440	fbxl15	ZDB-GENE-991110-23	krt5	ZDB-GENE-980526-68	stat3
ZDB-GENE-120613-1	fcho1	ZDB-GENE-060118-1	lama1	ZDB-GENE-030820-2	stat5a
ZDB-GENE-060526-234	fer	ZDB-GENE-021226-3	lamc1	ZDB-GENE-040818-1	stat5b
ZDB-GENE-030715-1	fgf10a	ZDB-GENE-040801-63	lamtor2	ZDB-GENE-041010-92	stk25a
ZDB-GENE-060828-1	fgf10b	ZDB-GENE-061204-1	large	ZDB-GENE-030912-6	stk36
ZDB-GENE-050221-5	fgf11a	ZDB-GENE-050523-2	lats1	ZDB-GENE-030131-2838	supv3l1
ZDB-GENE-100316-2	fgf11b	ZDB-GENE-050119-6	lats2	ZDB-GENE-041114-22	suv420h1
ZDB-GENE-050221-6	fgf12a	ZDB-GENE-990415-136	ldb2a	ZDB-GENE-080523-2	suv420h2
ZDB-GENE-060825-134	fgf12b	ZDB-GENE-990714-26	lef1	ZDB-GENE-030131-3587	swap70b
ZDB-GENE-041114-101	fgf13a	ZDB-GENE-980605-16	lfng	ZDB-GENE-980526-437	ta
ZDB-GENE-040426-1793	fgf13b	ZDB-GENE-990630-10	lft1	ZDB-GENE-030131-3777	tardbp
ZDB-GENE-060506-1	fgf14	ZDB-GENE-990630-11	lft2	ZDB-GENE-040426-2830	tax1bp3
ZDB-GENE-060427-3	fgf16	ZDB-GENE-021030-1	lgmn	ZDB-GENE-040426-1747	tbc1d7
ZDB-GENE-040621-1	fgf17	ZDB-GENE-050114-2	lmx1bb	ZDB-GENE-080220-62	tbrg1
ZDB-GENE-030714-1	fgf18a	ZDB-GENE-091202-8	ltbp1	ZDB-GENE-091020-8	tbrg4
ZDB-GENE-050221-4	fgf18b	ZDB-GENE-060526-130	ltbp3	ZDB-GENE-030805-5	tbx1
ZDB-GENE-030729-32	fgf19	ZDB-GENE-090313-276	lzts2a	ZDB-GENE-070209-80	tbx3a
ZDB-GENE-040426-1729	fgf1a	ZDB-GENE-010202-2	mapk14a	ZDB-GENE-990415-198	tdgf1
ZDB-GENE-071004-7	fgf1b	ZDB-GENE-090303-6	mapk8ip3	ZDB-GENE-050816-1	tdp2b
ZDB-GENE-040318-1	fgf2	ZDB-GENE-030131-5532	mapkapk2a	ZDB-GENE-050417-394	tfap2b
ZDB-GENE-060110-1	fgf20a	ZDB-GENE-071018-1	mapkapk2b	ZDB-GENE-041220-2	tfr1b
ZDB-GENE-060117-5	fgf20b	ZDB-GENE-021223-2	mc4r	ZDB-GENE-040724-208	tgfa
ZDB-GENE-060623-2	fgf21	ZDB-GENE-040426-957	mcts1	ZDB-GENE-030618-1	tgfb1a
ZDB-GENE-050208-380	fgf22	ZDB-GENE-990621-1	mdka	ZDB-GENE-091028-1	tgfb1b
ZDB-GENE-050201-4	fgf23	ZDB-GENE-010131-6	mdkb	ZDB-GENE-030723-3	tgfb2
ZDB-GENE-980526-178	fgf3	ZDB-GENE-020122-1	meis1b	ZDB-GENE-030723-4	tgfb3
ZDB-GENE-001006-1	fgf4	ZDB-GENE-030131-2172	metap2b	ZDB-GENE-030131-73	tgfbi
ZDB-GENE-050201-6	fgf5	ZDB-GENE-081105-44	mfn2	ZDB-GENE-051120-75	tgfbr1a
ZDB-GENE-980526-559	fgf6a	ZDB-GENE-030603-1	mgaa	ZDB-GENE-091027-1	tgfbr1b
ZDB-GENE-050201-5	fgf6b	ZDB-GENE-090112-2	mir126a	ZDB-GENE-980526-375	tgfbr2
ZDB-GENE-080122-1	fgf7	ZDB-GENE-040426-757	mkks	ZDB-GENE-120215-125	tgfbr3
ZDB-GENE-990415-72	fgf8a	ZDB-GENE-030901-1	mmp14a	ZDB-GENE-070410-66	tgfbrap1
ZDB-GENE-010122-1	fgf8b	ZDB-GENE-030901-2	mmp14b	ZDB-GENE-030131-475	tgif1
ZDB-GENE-070424-238	fgf9	ZDB-GENE-100729-3	mrap2a	ZDB-GENE-020708-4	thbs4b
ZDB-GENE-140430-1	fgfbp1a	ZDB-GENE-050208-735	mstna	ZDB-GENE-041020-1	tll1
ZDB-GENE-081106-1	fgfbp1b	ZDB-GENE-990415-165	mstnb	ZDB-GENE-040426-2651	tmem59l
ZDB-GENE-030131-8319	fgfbp2a	ZDB-GENE-030131-4803	mta2	ZDB-GENE-080716-1	tmem67
ZDB-GENE-070410-95	fgfbp2b	ZDB-GENE-030131-6485	mta3	ZDB-GENE-980526-104	tnc
ZDB-GENE-980526-255	fgfr1a	ZDB-GENE-050102-5	mul1a	ZDB-GENE-031030-4	tob1a
ZDB-GENE-060503-14	fgfr1b	ZDB-GENE-030131-6458	musk	ZDB-GENE-140106-24	tppp2
ZDB-GENE-030323-1	fgfr2	ZDB-GENE-040718-183	mydgf	ZDB-GENE-040128-1	trim71
ZDB-GENE-000816-1	fgfr3	ZDB-GENE-991019-3	myl7	ZDB-GENE-070830-1	trpc1
ZDB-GENE-980526-488	fgfr4	ZDB-GENE-011221-1	nanos3	ZDB-GENE-021115-2	trpm7
ZDB-GENE-040128-2	fgfrl1a	ZDB-GENE-990415-31	ncam1a	ZDB-GENE-030123-1	ttk
ZDB-GENE-050201-3	fgfrl1b	ZDB-GENE-010822-2	ncam1b	ZDB-GENE-030113-2	ttna
ZDB-GENE-040426-1363	fibpa	ZDB-GENE-030131-4426	nckap1	ZDB-GENE-131121-306	tusc5a
ZDB-GENE-040630-2	fibpb	ZDB-GENE-990415-256	ndr1	ZDB-GENE-020812-3	twsg1b
ZDB-GENE-070810-6	figf	ZDB-GENE-990415-181	ndr2	ZDB-GENE-040426-2009	uba1
ZDB-GENE-050407-1	flt1	ZDB-GENE-060512-226	ndrg4	ZDB-GENE-070410-71	ucmaa
ZDB-GENE-980526-326	flt4	ZDB-GENE-040822-27	negr1	ZDB-GENE-040426-2368	ucmab
ZDB-GENE-061116-1	foxe1	ZDB-GENE-990415-174	neurog1	ZDB-GENE-011022-1	ugdh
ZDB-GENE-000616-15	foxh1	ZDB-GENE-000629-2	ngf	ZDB-GENE-080723-31	ulk1a
ZDB-GENE-060503-462	frs2a	ZDB-GENE-050928-1	ngfra	ZDB-GENE-071203-2	ulk1b
ZDB-GENE-040718-406	frs2b	ZDB-GENE-070606-2	ngfrb	ZDB-GENE-020419-37	uxs1
ZDB-GENE-131121-119	frs3	ZDB-GENE-040426-2515	nhej1	ZDB-GENE-020507-3	vangl2
ZDB-GENE-060510-4	frya	ZDB-GENE-100422-19	ninj2	ZDB-GENE-030131-845	vdac2
ZDB-GENE-080215-5	fryb	ZDB-GENE-061108-3	nkd1	ZDB-GENE-040426-2380	vdac3
ZDB-GENE-040914-58	fryl	ZDB-GENE-980526-321	nkx2.5	ZDB-GENE-990415-273	vegfaa
ZDB-GENE-020423-5	fshr	ZDB-GENE-990415-179	nkx2.7	ZDB-GENE-030131-4605	vegfab
ZDB-GENE-030131-4148	fstl1a	ZDB-GENE-991206-8	nog1	ZDB-GENE-120510-3	vegfba
ZDB-GENE-030131-3029	fstl1b	ZDB-GENE-990714-8	nog3	ZDB-GENE-091204-285	vegfbb
ZDB-GENE-061108-1	fto	ZDB-GENE-001101-1	nos1	ZDB-GENE-040303-4	vegfc
ZDB-GENE-050706-89	fynb	ZDB-GENE-990415-183	notch1b	ZDB-GENE-121009-2	vgf
ZDB-GENE-990415-224	fzd2	ZDB-GENE-000329-4	notch2	ZDB-GENE-070112-1042	vhl
ZDB-GENE-040426-2674	gab1	ZDB-GENE-990415-75	noto	ZDB-GENE-070705-178	wisp1a
ZDB-GENE-130530-756	gab2	ZDB-GENE-091204-117	nphp3	ZDB-GENE-080220-16	wisp1b
ZDB-GENE-040426-1501	gadd45aa	ZDB-GENE-060503-715	nphp4	ZDB-GENE-060223-1	wisp2
ZDB-GENE-040704-60	gadd45ab	ZDB-GENE-030131-95	nppa	ZDB-GENE-041001-86	wisp3
ZDB-GENE-040426-1971	gadd45ba	ZDB-GENE-060503-539	npr1a	ZDB-GENE-990603-12	wnt11
ZDB-GENE-050223-1	gadd45bb	ZDB-GENE-141030-2	npr2	ZDB-GENE-030717-2	wnt2ba
ZDB-GENE-040426-1882	gadd45ga	ZDB-GENE-060531-91	npr3	ZDB-GENE-980526-352	wnt4a
ZDB-GENE-040426-2321	gadd45gb.1	ZDB-GENE-050302-113	nrg1	ZDB-GENE-980526-87	wnt5b
ZDB-GENE-091204-282	gadd45gip1	ZDB-GENE-030519-2	nrp1a	ZDB-GENE-980526-332	wnt8a
ZDB-GENE-990415-87	gap43	ZDB-GENE-040611-1	nrp1b	ZDB-GENE-990415-279	wnt8b
ZDB-GENE-040426-767	garem	ZDB-GENE-040611-2	nrp2a	ZDB-GENE-111017-2	xylt1
ZDB-GENE-050302-155	gas1a	ZDB-GENE-040611-3	nrp2b	ZDB-GENE-070912-553	zeb2a
ZDB-GENE-050302-79	gas1b	ZDB-GENE-080603-4	nsmfb	ZDB-GENE-080717-1	zeb2b
ZDB-GENE-091013-1	gas2a	ZDB-GENE-031118-66	ntf3	ZDB-GENE-061103-208	zfyve28
ZDB-GENE-030616-552	gas2b	ZDB-GENE-990415-169	ntn1a	ZDB-GENE-040426-1248	zgpat
ZDB-GENE-070705-38	gas2l1	ZDB-GENE-990415-168	ntn1b	ZDB-GENE-030708-2	zic3
ZDB-GENE-030131-2560	gas2l3	ZDB-GENE-980526-118	ntrk1	ZDB-GENE-050522-301	zmynd11
ZDB-GENE-081104-166	gas5	ZDB-GENE-010126-2	ntrk2b	ZDB-GENE-010717-1	znf703

## Sheet: STRING interaction
Gene level classification: Gene interaction partner from STRING based on known growth related genes
Gene	Gene Interaction Partner
ABP1	_x000D_ALDH3A2,SAT1
ACSS3	_x000D_PCCA,PCCB
ARHGAP29	_x000D_FGD1,SOS1
BRD4	_x000D_KMT2A,SRCAP
CCNB3	_x000D_CDC6,KIF11,PCNA
CEP76	_x000D_CDK5RAP2,CENPJ,CEP135,CEP152,CEP164,CEP290,CEP57,CEP63,DYNC1H1,NDE1,OFD1,PCNT,PLK4,SDCCAG8,TUBB4A,TUBGCP6
CERS4	_x000D_CBL,SMPD1,TRH
CHD1L	_x000D_HDAC8
CLIC4	_x000D_FGF10,MMP9,TP53
CLIP1	_x000D_BUB1,BUB1B,BUB3,CASC5,CENPE,KIF2A,NDE1,RAD21,SMC3,TP53
COL15A1	_x000D_COL10A1,COL11A1,COL1A1,COL1A2,COL27A1,COL2A1,COL3A1,COL5A1,COL5A2,COL6A2,COL7A1,COL9A1,COL9A2,COL9A3
CSMD3	_x000D_TRPS1
CUX2	_x000D_NOTCH1
DDX54	_x000D_DKC1,RBM28,RPL5
DIO3	_x000D_SMAD4
DNAH17	_x000D_CENPE,DYNC1H1
DOCK11	_x000D_AGA,ATM,FLVCR2,PCYT1A
DPF3	_x000D_ARID1A,ARID1B,SMARCA2,SMARCB1,SMARCE1
FAM129B	_x000D_TP53
FGF18	_x000D_ACAN,DLX5,FGF10,FGF23,FGFR1,FGFR2,FGFR3,HSPG2,IGF1R,INSR,KIT,NOG,PDGFRB,RUNX2
FZD2	_x000D_CTNNB1,LRP5,NOTCH1,NOTCH2,ROR2,SOST,WNT1,WNT5A,WNT7A
GNG13	_x000D_GNAS,PIK3CA
GOSR1	_x000D_SNAP29,STX16,TP53
HIVEP1	_x000D_BMP2
HKDC1	_x000D_ALDOA,G6PD,GLB1,PGM1,PMM2
HNRNPA0	_x000D_CLP1,EFTUD2,SNRPB,TXNL4A
HSP90AB1	_x000D_ACTB,ACTG1,AKT1,ATP5A1,BBS10,BBS4,BRAF,DNAJC3,ERCC3,FGFR3,GP1BB,IGF1R,KDM6A,KMT2A,MAP2K1,MAP2K2,MKKS,MYH7,MYH8,MYO5B,NDUFA10,NLRP3,RAF1,SERPINH1,SHOC2,TERT,TP53
HSPA6	_x000D_AKT1,BBS10,CREBBP,DNAJC19,DNAJC3,EP300,MKKS,SERPINH1,STAT1
IBTK	_x000D_BTK
IFT81	_x000D_IFT140,IFT27,TTC21B,WDR19
IGSF1	_x000D_BMPR1B
KIF18A	_x000D_BUB1,BUB1B,BUB3,CASC5,CENPE,DYNC1H1,DYNC2H1,KIF2A,NDE1,RAD21,SMC3
LAMA5	_x000D_CHRNA1,COL7A1,MMP14,RAPSN
LRIG3	_x000D_PRKAR1A
LTBP1	_x000D_ADAMTSL2,FBN1,LTBP3,TGFB1,TGFB3
LZTR1	_x000D_TBX1
MAD1L1	_x000D_BUB1,BUB1B,BUB3,CASC5,CENPE,KIF11,KIF2A,NDE1,RAD21,SMC3,TBCE,TP53
MAGEB2	_x000D_NR0B1
MED24	_x000D_CREBBP,CTDP1,EP300,MED12,PPARG,TGFB1,THRA,THRB,VDR,WNT1
MTA3	_x000D_ERCC2,ERCC3,ERCC6,MMP9,PAX2,PCCA,PTEN,RAD21,SNAI2,STAT3,TP53,WNT1
MVP	_x000D_TP53
MXRA5	_x000D_PRKAR1A
MYH7B	_x000D_ACTB,ACTG1,KIF5C
MYL6	_x000D_ACTB,TPM2
NADSYN1	_x000D_ENPP1
NAT10	_x000D_DKC1,LARP7,POLR3B,RBM28,TERT
NCAPG	_x000D_DNMT3B,SMC3
NCOR2	_x000D_AKT1,BCOR,CREBBP,EP300,HDAC4,HDAC6,HNF4A,MAP2K1,MAP2K2,MED12,MEF2C,MMP13,NOTCH1,NR5A1,PITX2,PPARG,PRKDC,RARB,SMAD4,SNAI2,STAT5B,TGFB1,THRA,THRB,VDR,WNT1,ZBTB16
NKX6-1	_x000D_FGF10,IHH,PAX6,PDX1,PTF1A,SHH,SLC2A2
NRP2	_x000D_PTEN,TP53
NUP214	_x000D_AAAS,GCK,HDAC4,SMAD4,SNRPB
OBSCN	_x000D_ANK1,ARHGAP26,DEPDC1B,MEF2C,OCRL
PAICS	_x000D_ADSL
PANK4	_x000D_ENPP1
PDCD11	_x000D_DKC1,EFTUD2,GFM1,NHP2,POLR3B,RBM28,RPL5,TSFM
PGM5	_x000D_PGM3,PKLR,PYGL
PHF20	_x000D_AKT1,HCFC1,KANSL1,KMT2A,TP53
PIK3C2A	_x000D_INPPL1,OCRL,PTEN,STAMBP
PLXNA3	_x000D_SEMA3E
POLR2E	_x000D_BRF1,CLP1,CTDP1,EFTUD2,ERCC1,ERCC2,ERCC3,ERCC4,ERCC5,ERCC6,ERCC8,GUCY2D,MED12,MOCS1,NFIX,NHP2,NPR2,PNPT1,POLR3A,POLR3B,SNRPB,TXNL4A
PSMD11	_x000D_BRCC3,BUB1B,BUB3,CDC6,CDT1,ORC1
PTH2R	_x000D_ADRB2,FSHR,GHRHR,GNAS,MC4R,POMC,PTH1R,PTHLH,TSHR
PTK2B	_x000D_CBL,CHRNB1,CHRNG,ERBB2,FGFR2,IL2RG,NPHP1,PTPN11,RAPSN,SOS1,STAT3,STAT5B,TP53
PTPRD	_x000D_STAT3
PTPRU	_x000D_CTNNB1,KIT,STAT3
PXN	_x000D_ACTB,AKT1,BRAF,CBL,CHRNA1,CTNNB1,EFNB1,GDNF,IGBP1,IGF1,IGF1R,INS,MAP2K1,MAP2K2,PIK3CA,PKLR,POMC,PRKAR1A,PTEN,PTPN11,RAF1,RAPSN,RET,STAT3,TGFB1,TPM2
PYGB	_x000D_AGL,ALDOA,ENPP1,GYS2,PGM1,PHKA2,PHKB,PHKG2,PKLR
RAB41	_x000D_VPS53
RASA3	_x000D_HRAS,KRAS,NRAS,PTEN
RHOF	_x000D_ARHGAP26,DEPDC1B,FGD1,OCRL,SOS1
RNF31	_x000D_RBCK1
RUNX1T1	_x000D_ZBTB16
SEPT7	_x000D_CENPE,NPHS1
SFI1	_x000D_CDK5RAP2,CENPJ,CEP135,CEP152,CEP164,CEP290,CEP57,CEP63,DYNC1H1,NDE1,OFD1,PCNT,PLK4,SDCCAG8,TUBB4A,TUBGCP6
SMARCA5	_x000D_CASC5,CDT1,CTNNB1,DNMT3B,HDAC8,MAF,PCNA,POLR3A,PRKDC,RAD21,SMARCB1
SMOX	_x000D_ALDH3A2,PITX1,SMS
STAP1	_x000D_KIT,STAT5B
STARD8	_x000D_FGD1,SOS1
THADA	_x000D_UBA2
TKTL1	_x000D_G6PD,PGK1
TNK2	_x000D_EP300,NPHP1,WWOX
TNRC6A	_x000D_TP53
TOX3	_x000D_FGFR2
UBL4A	_x000D_GNRH1,PPIB,RPS19,UFD1L
UBR4	_x000D_EFTUD2,USP9X
USP45	_x000D_FARS2
VWCE	_x000D_BMP2
WDR6	_x000D_STK11
WIPF2	_x000D_ACTB,ACTG1
WNT9B	_x000D_CTNNB1,GLI2,GLI3,IHH,LRP5,PAX2,PAX8,SHH,WNT1,WNT5A,WNT7A
WTAP	_x000D_IGF1,WT1
ZFHX3	_x000D_NOTCH1,NOTCH2,NOTCH3,PDGFRB

[truncated: 7 more sheets: Chondrocyte RNASeq, GO-terms, GO-term enriched genes, Combined Scoring, Patient - CandGene Overview, GeneClusterAnalysisData, GeneClusterSummary]
